# Supplementary material for: Multi-dimensional social relationships shape social attention in monkeys
Source: eLife. 2025 Mar 7;14:RP104460. doi: 10.7554/eLife.104460 (PMC11888598; doi:10.7554/eLife.104460)
Supplement: Figure 4—figure supplement 1—source data 1. [file elife-104460-fig4-figsupp1-data1.xlsx]

## Sheet: Fig.S5b
time (ms)	MA -eye velocity (deg/s)	MK -eye velocity (deg/s)	ML -eye velocity (deg/s)	MC -eye velocity (deg/s)
-550	1.39187	2.8925	2.8925	-2.35824
-549	1.44119	2.79658	2.79658	-2.31432
-548	1.48578	2.70497	2.70497	-2.27123
-547	1.52508	2.61853	2.61853	-2.22947
-546	1.55853	2.53804	2.53804	-2.1893
-545	1.58564	2.46401	2.46401	-2.15103
-544	1.60645	2.39631	2.39631	-2.11505
-543	1.62132	2.33398	2.33398	-2.08165
-542	1.63038	2.27547	2.27547	-2.0511
-541	1.63342	2.21923	2.21923	-2.02385
-540	1.63018	2.16391	2.16391	-2.00046
-539	1.62071	2.10838	2.10838	-1.98122
-538	1.60552	2.05175	2.05175	-1.96584
-537	1.58541	1.99357	1.99357	-1.95379
-536	1.56116	1.9338	1.9338	-1.94458
-535	1.53337	1.87229	1.87229	-1.93783
-534	1.50236	1.80861	1.80861	-1.93322
-533	1.46821	1.7426	1.7426	-1.93051
-532	1.43112	1.67453	1.67453	-1.92937
-531	1.39158	1.60478	1.60478	-1.92919
-530	1.35026	1.53389	1.53389	-1.92913
-529	1.30766	1.46294	1.46294	-1.92849
-528	1.26413	1.39342	1.39342	-1.92676
-527	1.21998	1.32658	1.32658	-1.92342
-526	1.17564	1.2628	1.2628	-1.91789
-525	1.13163	1.20127	1.20127	-1.90945
-524	1.08834	1.1405	1.1405	-1.89728
-523	1.04594	1.07921	1.07921	-1.8809
-522	1.00444	1.01672	1.01672	-1.86031
-521	0.963925	0.952852	0.952852	-1.83559
-520	0.924684	0.88797	0.88797	-1.80661
-519	0.887183	0.822985	0.822985	-1.77306
-518	0.851917	0.759221	0.759221	-1.73475
-517	0.819289	0.698191	0.698191	-1.6917
-516	0.789564	0.641113	0.641113	-1.64395
-515	0.762621	0.588434	0.588434	-1.59155
-514	0.737874	0.540006	0.540006	-1.53464
-513	0.714669	0.495549	0.495549	-1.47355
-512	0.692666	0.454637	0.454637	-1.40876
-511	0.671713	0.416523	0.416523	-1.34093
-510	0.651563	0.380367	0.380367	-1.27064
-509	0.631959	0.345673	0.345673	-1.19823
-508	0.612854	0.312441	0.312441	-1.12399
-507	0.594319	0.280797	0.280797	-1.04845
-506	0.576327	0.250645	0.250645	-0.972473
-505	0.558781	0.221808	0.221808	-0.896914
-504	0.5416	0.194126	0.194126	-0.822252
-503	0.524583	0.167208	0.167208	-0.74856
-502	0.507356	0.140422	0.140422	-0.675846
-501	0.489587	0.11314	0.11314	-0.604304
-500	0.471	0.084864	0.084864	-0.534271
-499	0.45102	0.0552612	0.0552612	-0.466
-498	0.428887	0.024332	0.024332	-0.399762
-497	0.404296	-0.00735281	-0.00735281	-0.33617
-496	0.377482	-0.0386339	-0.0386339	-0.275985
-495	0.348714	-0.0679299	-0.0679299	-0.219662
-494	0.318062	-0.0936363	-0.0936363	-0.167485
-493	0.285471	-0.114789	-0.114789	-0.119649
-492	0.250795	-0.131357	-0.131357	-0.0758916
-491	0.213923	-0.143736	-0.143736	-0.0355788
-490	0.174819	-0.152118	-0.152118	0.00175755
-489	0.133385	-0.156501	-0.156501	0.0363325
-488	0.0895371	-0.156897	-0.156897	0.0682308
-487	0.0433738	-0.15321	-0.15321	0.0972393
-486	-0.00474764	-0.144985	-0.144985	0.122795
-485	-0.0542691	-0.131132	-0.131132	0.144342
-484	-0.104803	-0.10998	-0.10998	0.161557
-483	-0.156244	-0.0800424	-0.0800424	0.174196
-482	-0.208437	-0.0408501	-0.0408501	0.182026
-481	-0.261184	0.00675036	0.00675036	0.185085
-480	-0.314438	0.0606667	0.0606667	0.183855
-479	-0.368254	0.117919	0.117919	0.179126
-478	-0.42286	0.17538	0.17538	0.171837
-477	-0.478795	0.230455	0.230455	0.163013
-476	-0.536587	0.281167	0.281167	0.153622
-475	-0.596291	0.325912	0.325912	0.144372
-474	-0.657618	0.363238	0.363238	0.135613
-473	-0.72019	0.391743	0.391743	0.127364
-472	-0.783415	0.410286	0.410286	0.119449
-471	-0.846401	0.418415	0.418415	0.111854
-470	-0.908001	0.416575	0.416575	0.104868
-469	-0.966967	0.405869	0.405869	0.0987088
-468	-1.02242	0.387472	0.387472	0.0933698
-467	-1.07398	0.36216	0.36216	0.0888143
-466	-1.12132	0.330314	0.330314	0.0850946
-465	-1.16396	0.292146	0.292146	0.082436
-464	-1.20153	0.247973	0.247973	0.0811575
-463	-1.23374	0.198647	0.198647	0.0812832
-462	-1.26016	0.14552	0.14552	0.0824457
-461	-1.28002	0.089776	0.089776	0.084276
-460	-1.29213	0.0320317	0.0320317	0.0865494
-459	-1.29537	-0.027461	-0.027461	0.0891519
-458	-1.28923	-0.0884533	-0.0884533	0.0921927
-457	-1.27385	-0.150478	-0.150478	0.0957587
-456	-1.24969	-0.21272	-0.21272	0.0996196
-455	-1.21714	-0.273884	-0.273884	0.103454
-454	-1.17667	-0.332267	-0.332267	0.107124
-453	-1.1291	-0.386091	-0.386091	0.110637
-452	-1.07554	-0.433855	-0.433855	0.113987
-451	-1.01694	-0.474735	-0.474735	0.117064
-450	-0.95426	-0.508805	-0.508805	0.119724
-449	-0.888508	-0.536574	-0.536574	0.121961
-448	-0.820605	-0.55832	-0.55832	0.123971
-447	-0.751383	-0.574009	-0.574009	0.125942
-446	-0.681636	-0.583605	-0.583605	0.12792
-445	-0.612032	-0.587264	-0.587264	0.129907
-444	-0.543045	-0.58528	-0.58528	0.131841
-443	-0.475089	-0.577681	-0.577681	0.133549
-442	-0.408749	-0.564139	-0.564139	0.135006
-441	-0.344735	-0.544637	-0.544637	0.136589
-440	-0.283684	-0.519634	-0.519634	0.138889
-439	-0.226277	-0.489456	-0.489456	0.142411
-438	-0.173338	-0.454176	-0.454176	0.147557
-437	-0.125599	-0.414046	-0.414046	0.154545
-436	-0.0836168	-0.369845	-0.369845	0.163241
-435	-0.0477475	-0.322935	-0.322935	0.173272
-434	-0.0181184	-0.274994	-0.274994	0.184143
-433	0.00515656	-0.227438	-0.227438	0.195192
-432	0.0219589	-0.180898	-0.180898	0.205739
-431	0.0324483	-0.135338	-0.135338	0.215457
-430	0.0370864	-0.0907481	-0.0907481	0.224396
-429	0.0365088	-0.0475329	-0.0475329	0.232474
-428	0.0315217	-0.00622495	-0.00622495	0.239115
-427	0.02298	0.032781	0.032781	0.243567
-426	0.0115459	0.0691409	0.0691409	0.245273
-425	-0.0023582	0.102523	0.102523	0.243839
-424	-0.0183862	0.132692	0.132692	0.239059
-423	-0.0360675	0.159491	0.159491	0.231068
-422	-0.0547631	0.182852	0.182852	0.220214
-421	-0.0738986	0.202937	0.202937	0.20683
-420	-0.0931796	0.219933	0.219933	0.191218
-419	-0.112493	0.233735	0.233735	0.173629
-418	-0.131652	0.244166	0.244166	0.154218
-417	-0.150137	0.251215	0.251215	0.133114
-416	-0.167106	0.254738	0.254738	0.110545
-415	-0.181816	0.254083	0.254083	0.0868558
-414	-0.193928	0.248225	0.248225	0.0624351
-413	-0.203341	0.236357	0.236357	0.0376035
-412	-0.209923	0.218216	0.218216	0.0125456
-411	-0.213488	0.193877	0.193877	-0.0125609
-410	-0.213983	0.1635	0.1635	-0.0373508
-409	-0.211574	0.127327	0.127327	-0.0612887
-408	-0.206454	0.0857801	0.0857801	-0.0839141
-407	-0.198738	0.0395006	0.0395006	-0.10499
-406	-0.188678	-0.0106598	-0.0106598	-0.124421
-405	-0.176771	-0.0636247	-0.0636247	-0.142247
-404	-0.163641	-0.118233	-0.118233	-0.158721
-403	-0.150067	-0.173593	-0.173593	-0.174189
-402	-0.137043	-0.229035	-0.229035	-0.188836
-401	-0.125484	-0.283643	-0.283643	-0.202494
-400	-0.115963	-0.336391	-0.336391	-0.214493
-399	-0.108972	-0.386667	-0.386667	-0.223905
-398	-0.105249	-0.434183	-0.434183	-0.23013
-397	-0.105669	-0.478625	-0.478625	-0.233111
-396	-0.111027	-0.519635	-0.519635	-0.233254
-395	-0.121804	-0.5569	-0.5569	-0.230986
-394	-0.137997	-0.590332	-0.590332	-0.226103
-393	-0.159193	-0.62015	-0.62015	-0.217917
-392	-0.184804	-0.646586	-0.646586	-0.206028
-391	-0.214302	-0.669351	-0.669351	-0.190682
-390	-0.247377	-0.687498	-0.687498	-0.172666
-389	-0.283896	-0.699979	-0.699979	-0.153009
-388	-0.323733	-0.706241	-0.706241	-0.132747
-387	-0.366605	-0.706351	-0.706351	-0.11289
-386	-0.412149	-0.700938	-0.700938	-0.0941998
-385	-0.460387	-0.690956	-0.690956	-0.0770148
-384	-0.511996	-0.677162	-0.677162	-0.0615156
-383	-0.567802	-0.659844	-0.659844	-0.047754
-382	-0.628145	-0.639075	-0.639075	-0.0353863
-381	-0.692959	-0.61482	-0.61482	-0.0240709
-380	-0.762317	-0.586745	-0.586745	-0.0140625
-379	-0.836595	-0.554357	-0.554357	-0.00599044
-378	-0.916121	-0.517466	-0.517466	-0.00037734
-377	-1.00074	-0.476368	-0.476368	0.0023561
-376	-1.08986	-0.431642	-0.431642	0.00182282
-375	-1.18289	-0.383918	-0.383918	-0.00210457
-374	-1.27937	-0.333685	-0.333685	-0.00908215
-373	-1.37867	-0.281399	-0.281399	-0.0183249
-372	-1.48003	-0.227774	-0.227774	-0.0289113
-371	-1.58263	-0.17385	-0.17385	-0.0401685
-370	-1.68559	-0.120879	-0.120879	-0.0517307
-369	-1.78763	-0.0700549	-0.0700549	-0.0632399
-368	-1.88734	-0.0222342	-0.0222342	-0.0741112
-367	-1.98339	0.0219729	0.0219729	-0.0837049
-366	-2.07446	0.0620016	0.0620016	-0.0916613
-365	-2.15948	0.0973829	0.0973829	-0.0979275
-364	-2.23792	0.127844	0.127844	-0.102671
-363	-2.30933	0.153052	0.153052	-0.10626
-362	-2.37276	0.172259	0.172259	-0.109082
-361	-2.42704	0.184468	0.184468	-0.111392
-360	-2.47148	0.188969	0.188969	-0.113317
-359	-2.50625	0.185679	0.185679	-0.114895
-358	-2.5318	0.1751	0.1751	-0.116213
-357	-2.54847	0.15787	0.15787	-0.117381
-356	-2.55645	0.13435	0.13435	-0.118375
-355	-2.55585	0.104777	0.104777	-0.119116
-354	-2.54678	0.0697846	0.0697846	-0.119677
-353	-2.52939	0.0305802	0.0305802	-0.120223
-352	-2.50394	-0.0114862	-0.0114862	-0.120894
-351	-2.47115	-0.0554221	-0.0554221	-0.12195
-350	-2.43224	-0.100614	-0.100614	-0.12379
-349	-2.38856	-0.146446	-0.146446	-0.126686
-348	-2.34138	-0.192116	-0.192116	-0.130691
-347	-2.29183	-0.236823	-0.236823	-0.135696
-346	-2.24082	-0.279899	-0.279899	-0.141464
-345	-2.18902	-0.320699	-0.320699	-0.147772
-344	-2.13685	-0.358392	-0.358392	-0.154634
-343	-2.08442	-0.391875	-0.391875	-0.162284
-342	-2.03158	-0.420072	-0.420072	-0.170858
-341	-1.97811	-0.442319	-0.442319	-0.180232
-340	-1.92378	-0.458282	-0.458282	-0.190193
-339	-1.86849	-0.467593	-0.467593	-0.20061
-338	-1.81246	-0.46974	-0.46974	-0.2114
-337	-1.75601	-0.464471	-0.464471	-0.222372
-336	-1.69912	-0.452359	-0.452359	-0.233157
-335	-1.64133	-0.434948	-0.434948	-0.243298
-334	-1.58212	-0.414203	-0.414203	-0.252422
-333	-1.52114	-0.391527	-0.391527	-0.260414
-332	-1.45831	-0.367237	-0.367237	-0.267379
-331	-1.39389	-0.341083	-0.341083	-0.273424
-330	-1.32836	-0.313008	-0.313008	-0.278655
-329	-1.26222	-0.283258	-0.283258	-0.283319
-328	-1.19597	-0.252196	-0.252196	-0.287802
-327	-1.13026	-0.220211	-0.220211	-0.292493
-326	-1.06569	-0.187603	-0.187603	-0.297623
-325	-1.00278	-0.154503	-0.154503	-0.303128
-324	-0.942221	-0.120695	-0.120695	-0.308712
-323	-0.884847	-0.0852531	-0.0852531	-0.314172
-322	-0.831152	-0.0467714	-0.0467714	-0.319599
-321	-0.781142	-0.00422773	-0.00422773	-0.325186
-320	-0.734174	0.0426852	0.0426852	-0.330883
-319	-0.689	0.0938428	0.0938428	-0.336388
-318	-0.644307	0.148861	0.148861	-0.341524
-317	-0.599282	0.207112	0.207112	-0.346327
-316	-0.553674	0.267626	0.267626	-0.350822
-315	-0.507356	0.329061	0.329061	-0.355113
-314	-0.460068	0.390062	0.390062	-0.359542
-313	-0.411747	0.449461	0.449461	-0.36443
-312	-0.362759	0.506191	0.506191	-0.36978
-311	-0.313552	0.559575	0.559575	-0.375304
-310	-0.264247	0.609306	0.609306	-0.380733
-309	-0.21477	0.654829	0.654829	-0.386104
-308	-0.165079	0.695246	0.695246	-0.391689
-307	-0.115069	0.729707	0.729707	-0.39777
-306	-0.064726	0.757574	0.757574	-0.40455
-305	-0.0143654	0.778517	0.778517	-0.412068
-304	0.0355788	0.792629	0.792629	-0.420164
-303	0.0846822	0.800312	0.800312	-0.428733
-302	0.132411	0.802169	0.802169	-0.437885
-301	0.178217	0.798927	0.798927	-0.447676
-300	0.221711	0.791104	0.791104	-0.457862
-299	0.262818	0.77879	0.77879	-0.467956
-298	0.301814	0.761963	0.761963	-0.477467
-297	0.339111	0.740632	0.740632	-0.486053
-296	0.375127	0.714653	0.714653	-0.493474
-295	0.410284	0.683844	0.683844	-0.499596
-294	0.444859	0.648421	0.648421	-0.5045
-293	0.479035	0.609219	0.609219	-0.508503
-292	0.513019	0.567527	0.567527	-0.512127
-291	0.54681	0.5246	0.5246	-0.51596
-290	0.580094	0.481069	0.481069	-0.520388
-289	0.612534	0.436868	0.436868	-0.52556
-288	0.644064	0.391733	0.391733	-0.531649
-287	0.674942	0.345593	0.345593	-0.53904
-286	0.705431	0.298665	0.298665	-0.548181
-285	0.735363	0.25134	0.25134	-0.559354
-284	0.76403	0.204181	0.204181	-0.572615
-283	0.790435	0.1582	0.1582	-0.587823
-282	0.813647	0.114949	0.114949	-0.604696
-281	0.832988	0.076084	0.076084	-0.622868
-280	0.848012	0.0428008	0.0428008	-0.641844
-279	0.858462	0.0156753	0.0156753	-0.660991
-278	0.864118	-0.00511627	-0.00511627	-0.67972
-277	0.864776	-0.0195949	-0.0195949	-0.697624
-276	0.860419	-0.0280278	-0.0280278	-0.714364
-275	0.851301	-0.0309504	-0.0309504	-0.729499
-274	0.837936	-0.0289447	-0.0289447	-0.742476
-273	0.82096	-0.0225287	-0.0225287	-0.752928
-272	0.800952	-0.0122502	-0.0122502	-0.760945
-271	0.778367	0.00151003	0.00151003	-0.766916
-270	0.753559	0.0188728	0.0188728	-0.771271
-269	0.726835	0.0403283	0.0403283	-0.774325
-268	0.698513	0.0664309	0.0664309	-0.776134
-267	0.668922	0.0976163	0.0976163	-0.77631
-266	0.638462	0.13403	0.13403	-0.774053
-265	0.607669	0.175571	0.175571	-0.768657
-264	0.577155	0.22193	0.22193	-0.760016
-263	0.547455	0.272379	0.272379	-0.748641
-262	0.518874	0.325682	0.325682	-0.735358
-261	0.491379	0.380265	0.380265	-0.720925
-260	0.464514	0.434429	0.434429	-0.705809
-259	0.437642	0.486507	0.486507	-0.690264
-258	0.410313	0.535014	0.535014	-0.674503
-257	0.382279	0.578831	0.578831	-0.658702
-256	0.353425	0.617366	0.617366	-0.642933
-255	0.323678	0.650474	0.650474	-0.627239
-254	0.292822	0.678069	0.678069	-0.611721
-253	0.260369	0.699882	0.699882	-0.596521
-252	0.225688	0.71568	0.71568	-0.581743
-251	0.188374	0.725481	0.725481	-0.567322
-250	0.148475	0.729516	0.729516	-0.552916
-249	0.106431	0.728161	0.728161	-0.538097
-248	0.0628712	0.721855	0.721855	-0.522745
-247	0.0184453	0.710855	0.710855	-0.507063
-246	-0.0260771	0.695101	0.695101	-0.491126
-245	-0.0697463	0.674376	0.674376	-0.474682
-244	-0.111753	0.648409	0.648409	-0.457325
-243	-0.151684	0.616871	0.616871	-0.438796
-242	-0.189438	0.579613	0.579613	-0.419287
-241	-0.22519	0.536971	0.536971	-0.399292
-240	-0.259331	0.489656	0.489656	-0.379125
-239	-0.2922	0.438408	0.438408	-0.358925
-238	-0.323908	0.383912	0.383912	-0.338918
-237	-0.354352	0.326788	0.326788	-0.319407
-236	-0.383283	0.267499	0.267499	-0.300744
-235	-0.410428	0.206383	0.206383	-0.283394
-234	-0.435521	0.143865	0.143865	-0.267802
-233	-0.458185	0.0806751	0.0806751	-0.254234
-232	-0.477865	0.0177795	0.0177795	-0.242876
-231	-0.493952	-0.0439659	-0.0439659	-0.234017
-230	-0.506066	-0.104057	-0.104057	-0.227988
-229	-0.514189	-0.162273	-0.162273	-0.22498
-228	-0.518501	-0.218437	-0.218437	-0.225073
-227	-0.519195	-0.272305	-0.272305	-0.228452
-226	-0.516395	-0.323594	-0.323594	-0.235472
-225	-0.510061	-0.371835	-0.371835	-0.246346
-224	-0.499909	-0.416118	-0.416118	-0.260753
-223	-0.485551	-0.455088	-0.455088	-0.277942
-222	-0.466784	-0.487227	-0.487227	-0.297179
-221	-0.443629	-0.511052	-0.511052	-0.317869
-220	-0.416257	-0.525137	-0.525137	-0.339479
-219	-0.384921	-0.528429	-0.528429	-0.361602
-218	-0.34986	-0.52079	-0.52079	-0.384033
-217	-0.311393	-0.502939	-0.502939	-0.406765
-216	-0.270165	-0.475665	-0.475665	-0.429719
-215	-0.227156	-0.439232	-0.439232	-0.452354
-214	-0.183266	-0.393433	-0.393433	-0.473785
-213	-0.139151	-0.338086	-0.338086	-0.493174
-212	-0.0955143	-0.273653	-0.273653	-0.509914
-211	-0.0530921	-0.20141	-0.20141	-0.523744
-210	-0.0124417	-0.123199	-0.123199	-0.534826
-209	0.0259309	-0.0411535	-0.0411535	-0.543438
-208	0.0613185	0.0427273	0.0427273	-0.549643
-207	0.092877	0.126995	0.126995	-0.553467
-206	0.120074	0.210686	0.210686	-0.555167
-205	0.142969	0.292912	0.292912	-0.555179
-204	0.161841	0.372395	0.372395	-0.553813
-203	0.176748	0.447384	0.447384	-0.550859
-202	0.187454	0.516068	0.516068	-0.545604
-201	0.193497	0.576985	0.576985	-0.537405
-200	0.194281	0.629302	0.629302	-0.526097
-199	0.189235	0.6729	0.6729	-0.51174
-198	0.177966	0.708037	0.708037	-0.494396
-197	0.160453	0.734945	0.734945	-0.474512
-196	0.136972	0.753689	0.753689	-0.453065
-195	0.107718	0.763991	0.763991	-0.431029
-194	0.0728383	0.765099	0.765099	-0.409021
-193	0.0327834	0.756214	0.756214	-0.38738
-192	-0.0117093	0.737198	0.737198	-0.366204
-191	-0.059781	0.70875	0.70875	-0.345392
-190	-0.110408	0.67219	0.67219	-0.324808
-189	-0.162372	0.629222	0.629222	-0.304253
-188	-0.214438	0.581452	0.581452	-0.283393
-187	-0.265622	0.529913	0.529913	-0.262081
-186	-0.315192	0.475129	0.475129	-0.240485
-185	-0.36239	0.417361	0.417361	-0.218919
-184	-0.406495	0.356843	0.356843	-0.197924
-183	-0.447227	0.294047	0.294047	-0.178055
-182	-0.484701	0.229677	0.229677	-0.159304
-181	-0.5189	0.164458	0.164458	-0.141211
-180	-0.549404	0.099034	0.099034	-0.12335
-179	-0.575685	0.0340748	0.0340748	-0.105339
-178	-0.597597	-0.0295339	-0.0295339	-0.0869288
-177	-0.615527	-0.090711	-0.090711	-0.0683447
-176	-0.629953	-0.148311	-0.148311	-0.050115
-175	-0.640783	-0.201213	-0.201213	-0.0326776
-174	-0.647434	-0.24859	-0.24859	-0.0164394
-173	-0.649474	-0.290193	-0.290193	-0.00191673
-172	-0.646858	-0.32616	-0.32616	0.0105309
-171	-0.639946	-0.356595	-0.356595	0.0210009
-170	-0.629453	-0.381541	-0.381541	0.0297474
-169	-0.616067	-0.401241	-0.401241	0.0366221
-168	-0.600231	-0.41611	-0.41611	0.0412476
-167	-0.582203	-0.426578	-0.426578	0.0435987
-166	-0.562115	-0.433195	-0.433195	0.0440157
-165	-0.540234	-0.436665	-0.436665	0.0428288
-164	-0.517126	-0.437385	-0.437385	0.0402119
-163	-0.493442	-0.4348	-0.4348	0.0362966
-162	-0.469782	-0.42747	-0.42747	0.0311903
-161	-0.446683	-0.413846	-0.413846	0.0248484
-160	-0.424623	-0.392781	-0.392781	0.0170451
-159	-0.404222	-0.363498	-0.363498	0.00745836
-158	-0.386416	-0.325721	-0.325721	-0.00416248
-157	-0.372153	-0.280069	-0.280069	-0.0176493
-156	-0.361915	-0.227844	-0.227844	-0.0322782
-155	-0.355764	-0.170336	-0.170336	-0.0472166
-154	-0.35373	-0.108723	-0.108723	-0.0618395
-153	-0.355798	-0.0445154	-0.0445154	-0.0755582
-152	-0.361733	0.0204392	0.0204392	-0.0878598
-151	-0.371151	0.0843995	0.0843995	-0.0984946
-150	-0.383604	0.146122	0.146122	-0.107273
-149	-0.398709	0.205239	0.205239	-0.11393
-148	-0.416284	0.262363	0.262363	-0.11833
-147	-0.436267	0.318445	0.318445	-0.120478
-146	-0.458479	0.374103	0.374103	-0.12031
-145	-0.482421	0.429469	0.429469	-0.117703
-144	-0.507486	0.484071	0.484071	-0.112835
-143	-0.533382	0.536883	0.536883	-0.106284
-142	-0.559975	0.586688	0.586688	-0.0985116
-141	-0.586784	0.632188	0.632188	-0.0895223
-140	-0.613058	0.671852	0.671852	-0.0790996
-139	-0.638329	0.704256	0.704256	-0.0670692
-138	-0.662555	0.728665	0.728665	-0.0534369
-137	-0.685617	0.744919	0.744919	-0.0384599
-136	-0.706849	0.753049	0.753049	-0.0224771
-135	-0.725236	0.75337	0.75337	-0.00556028
-134	-0.740062	0.746593	0.746593	0.0126226
-133	-0.751213	0.733507	0.733507	0.032504
-132	-0.758941	0.714615	0.714615	0.0540369
-131	-0.763561	0.690127	0.690127	0.0763731
-130	-0.765309	0.660327	0.660327	0.0982902
-129	-0.764316	0.625632	0.625632	0.119022
-128	-0.760682	0.586212	0.586212	0.138574
-127	-0.754597	0.541947	0.541947	0.157264
-126	-0.746429	0.492899	0.492899	0.175234
-125	-0.736606	0.439912	0.439912	0.192475
-124	-0.725311	0.384598	0.384598	0.209054
-123	-0.71241	0.32836	0.32836	0.224933
-122	-0.697833	0.271702	0.271702	0.23972
-121	-0.681858	0.214615	0.214615	0.252804
-120	-0.664996	0.157326	0.157326	0.263753
-119	-0.647865	0.100689	0.100689	0.272709
-118	-0.631179	0.0461271	0.0461271	0.280356
-117	-0.615691	-0.00467621	-0.00467621	0.287354
-116	-0.602131	-0.0502821	-0.0502821	0.2939
-115	-0.590975	-0.0899933	-0.0899933	0.299722
-114	-0.582064	-0.12381	-0.12381	0.304351
-113	-0.5746	-0.152052	-0.152052	0.307362
-112	-0.56753	-0.175241	-0.175241	0.308422
-111	-0.559987	-0.19404	-0.19404	0.307268
-110	-0.55144	-0.208898	-0.208898	0.303642
-109	-0.541447	-0.219913	-0.219913	0.297233
-108	-0.529457	-0.227135	-0.227135	0.287913
-107	-0.514986	-0.230709	-0.230709	0.276139
-106	-0.497873	-0.230908	-0.230908	0.262893
-105	-0.478269	-0.228358	-0.228358	0.249163
-104	-0.456578	-0.224024	-0.224024	0.235502
-103	-0.433398	-0.218731	-0.218731	0.221983
-102	-0.409311	-0.212888	-0.212888	0.20852
-101	-0.384598	-0.206725	-0.206725	0.195117
-100	-0.359148	-0.20034	-0.20034	0.181829
-99	-0.332667	-0.193333	-0.193333	0.168707
-98	-0.305025	-0.184734	-0.184734	0.15585
-97	-0.276586	-0.17339	-0.17339	0.143465
-96	-0.24819	-0.158349	-0.158349	0.131893
-95	-0.220609	-0.139092	-0.139092	0.121531
-94	-0.194047	-0.115763	-0.115763	0.112663
-93	-0.168205	-0.0892717	-0.0892717	0.105466
-92	-0.142733	-0.0611095	-0.0611095	0.100224
-91	-0.117496	-0.0328669	-0.0328669	0.0972223
-90	-0.0924568	-0.00571009	-0.00571009	0.0963918
-89	-0.0675285	0.0196789	0.0196789	0.0975045
-88	-0.0426175	0.0427305	0.0427305	0.100614
-87	-0.017903	0.0630341	0.0630341	0.105796
-86	0.00604333	0.0806176	0.0806176	0.11264
-85	0.0284694	0.0955793	0.0955793	0.120475
-84	0.0486897	0.107598	0.107598	0.129
-83	0.0662108	0.115907	0.115907	0.138456
-82	0.0805978	0.119428	0.119428	0.149349
-81	0.091254	0.117152	0.117152	0.162177
-80	0.0973771	0.108742	0.108742	0.177236
-79	0.0980757	0.0946549	0.0946549	0.194426
-78	0.0926966	0.0758419	0.0758419	0.213376
-77	0.0810338	0.0535056	0.0535056	0.233839
-76	0.0631754	0.0287726	0.0287726	0.255747
-75	0.0393009	0.00227309	0.00227309	0.278852
-74	0.00958786	-0.0259674	-0.0259674	0.302686
-73	-0.0257039	-0.0562183	-0.0562183	0.327
-72	-0.0660047	-0.0885778	-0.0885778	0.352025
-71	-0.110362	-0.122567	-0.122567	0.378133
-70	-0.157501	-0.157035	-0.157035	0.405347
-69	-0.205923	-0.190506	-0.190506	0.433298
-68	-0.254275	-0.221579	-0.221579	0.461464
-67	-0.301917	-0.249154	-0.249154	0.489285
-66	-0.348991	-0.27254	-0.27254	0.516195
-65	-0.395771	-0.291277	-0.291277	0.541749
-64	-0.442037	-0.304913	-0.304913	0.565657
-63	-0.487117	-0.31311	-0.31311	0.587689
-62	-0.530362	-0.315811	-0.315811	0.607804
-61	-0.571579	-0.313075	-0.313075	0.626282
-60	-0.61084	-0.305004	-0.305004	0.643341
-59	-0.647779	-0.291801	-0.291801	0.658749
-58	-0.681483	-0.273639	-0.273639	0.671995
-57	-0.711078	-0.250683	-0.250683	0.68252
-56	-0.735954	-0.223149	-0.223149	0.689858
-55	-0.755708	-0.191116	-0.191116	0.693907
-54	-0.770274	-0.154743	-0.154743	0.695049
-53	-0.779718	-0.114599	-0.114599	0.69396
-52	-0.783805	-0.0714086	-0.0714086	0.691197
-51	-0.782106	-0.0258242	-0.0258242	0.68699
-50	-0.774286	0.0215586	0.0215586	0.68147
-49	-0.760178	0.0704229	0.0704229	0.674865
-48	-0.739994	0.120763	0.120763	0.667541
-47	-0.714374	0.172545	0.172545	0.659888
-46	-0.683991	0.225536	0.225536	0.651965
-45	-0.649432	0.279382	0.279382	0.643591
-44	-0.61142	0.333731	0.333731	0.634901
-43	-0.570859	0.388118	0.388118	0.626381
-42	-0.528662	0.44169	0.44169	0.61842
-41	-0.485652	0.493356	0.493356	0.611121
-40	-0.442572	0.542247	0.542247	0.6044
-39	-0.399991	0.587999	0.587999	0.598029
-38	-0.358204	0.630905	0.630905	0.591682
-37	-0.317401	0.671812	0.671812	0.585154
-36	-0.277761	0.711627	0.711627	0.578366
-35	-0.239371	0.750908	0.750908	0.571172
-34	-0.20234	0.789806	0.789806	0.563493
-33	-0.167015	0.828107	0.828107	0.555567
-32	-0.133911	0.865264	0.865264	0.54779
-31	-0.103305	0.900594	0.900594	0.54028
-30	-0.0750889	0.933302	0.933302	0.532642
-29	-0.0491478	0.962335	0.962335	0.524183
-28	-0.025457	0.986531	0.986531	0.514384
-27	-0.00390913	1.00471	1.00471	0.503024
-26	0.0156368	1.01559	1.01559	0.489747
-25	0.0333946	1.01795	1.01795	0.473967
-24	0.0498133	1.01082	1.01082	0.455451
-23	0.065339	0.993642	0.993642	0.434488
-22	0.0800215	0.966416	0.966416	0.411509
-21	0.0934872	0.929572	0.929572	0.386959
-20	0.105296	0.883628	0.883628	0.361238
-19	0.115405	0.829339	0.829339	0.334594
-18	0.124159	0.767786	0.767786	0.307213
-17	0.131817	0.70013	0.70013	0.27924
-16	0.138334	0.62745	0.62745	0.250697
-15	0.143516	0.550722	0.550722	0.221694
-14	0.147134	0.470972	0.470972	0.192658
-13	0.149102	0.389474	0.389474	0.164191
-12	0.149817	0.307648	0.307648	0.136773
-11	0.150109	0.226786	0.226786	0.110723
-10	0.15068	0.148064	0.148064	0.086417
-9	0.151897	0.0727521	0.0727521	0.0642627
-8	0.153983	0.00216783	0.00216783	0.0443533
-7	0.156959	-0.0624796	-0.0624796	0.0265795
-6	0.160442	-0.120231	-0.120231	0.0109176
-5	0.16374	-0.170557	-0.170557	-0.00272159
-4	0.166221	-0.213396	-0.213396	-0.0145484
-3	0.167448	-0.249033	-0.249033	-0.0246582
-2	0.167023	-0.277763	-0.277763	-0.0330082
-1	0.164516	-0.299625	-0.299625	-0.0395081
0	0.159637	-0.314455	-0.314455	-0.0439994
1	0.152433	-0.321878	-0.321878	-0.0464138
2	0.143222	-0.321358	-0.321358	-0.0469977
3	0.132347	-0.312739	-0.312739	-0.0462463
4	0.120101	-0.29675	-0.29675	-0.0446424
5	0.10687	-0.27469	-0.27469	-0.0424455
6	0.0931421	-0.247228	-0.247228	-0.0397906
7	0.0793207	-0.213831	-0.213831	-0.0369167
8	0.0658575	-0.173954	-0.173954	-0.0341522
9	0.0535392	-0.128238	-0.128238	-0.0318355
10	0.0432858	-0.0781483	-0.0781483	-0.0302186
11	0.0356178	-0.0250865	-0.0250865	-0.0292901
12	0.0304528	0.0300251	0.0300251	-0.0288247
13	0.027459	0.0865573	0.0865573	-0.0287579
14	0.0264773	0.143584	0.143584	-0.0295436
15	0.0274529	0.199754	0.199754	-0.0319107
16	0.0302097	0.253908	0.253908	-0.0361628
17	0.0346415	0.305365	0.305365	-0.0420145
18	0.0409714	0.353603	0.353603	-0.0489789
19	0.0495406	0.398156	0.398156	-0.0565105
20	0.06042	0.438624	0.438624	-0.064001
21	0.0733881	0.474549	0.474549	-0.0710349
22	0.0880808	0.505684	0.505684	-0.0773854
23	0.104019	0.532281	0.532281	-0.0826032
24	0.12086	0.554855	0.554855	-0.0860783
25	0.138792	0.573782	0.573782	-0.0875081
26	0.158466	0.58913	0.58913	-0.0868302
27	0.180555	0.600692	0.600692	-0.083783
28	0.205372	0.607948	0.607948	-0.0780036
29	0.232819	0.610024	0.610024	-0.0696149
30	0.262605	0.606111	0.606111	-0.0592942
31	0.29438	0.596076	0.596076	-0.047579
32	0.327756	0.580516	0.580516	-0.0344834
33	0.362355	0.560144	0.560144	-0.0199112
34	0.397963	0.535098	0.535098	-0.00410332
35	0.434789	0.504807	0.504807	0.01237
36	0.473566	0.468385	0.468385	0.0289244
37	0.515227	0.42498	0.42498	0.0452444
38	0.56019	0.373997	0.373997	0.0612242
39	0.607822	0.315601	0.315601	0.0767957
40	0.656935	0.251186	0.251186	0.0918204
41	0.706633	0.183113	0.183113	0.105967
42	0.756206	0.113884	0.113884	0.118896
43	0.804601	0.0455496	0.0455496	0.130644
44	0.850524	-0.0203909	-0.0203909	0.141579
45	0.893029	-0.0829605	-0.0829605	0.151991
46	0.931744	-0.141574	-0.141574	0.16187
47	0.966607	-0.195811	-0.195811	0.170937
48	0.997594	-0.245308	-0.245308	0.178485
49	1.02463	-0.289504	-0.289504	0.183429
50	1.04759	-0.327501	-0.327501	0.184916
51	1.06637	-0.358306	-0.358306	0.182616
52	1.08093	-0.381051	-0.381051	0.17636
53	1.0911	-0.395299	-0.395299	0.165905
54	1.09653	-0.401141	-0.401141	0.151044
55	1.09686	-0.398661	-0.398661	0.132007
56	1.09196	-0.387556	-0.387556	0.109714
57	1.08208	-0.367363	-0.367363	0.0853766
58	1.06767	-0.337877	-0.337877	0.0599633
59	1.04913	-0.299458	-0.299458	0.0339661
60	1.02689	-0.252914	-0.252914	0.00746721
61	1.0015	-0.199193	-0.199193	-0.019472
62	0.973472	-0.139371	-0.139371	-0.0465671
63	0.943079	-0.0747428	-0.0747428	-0.0734889
64	0.91053	-0.00675209	-0.00675209	-0.100059
65	0.876133	0.0632186	0.0632186	-0.126297
66	0.840108	0.133976	0.133976	-0.152275
67	0.802557	0.20458	0.20458	-0.177892
68	0.763974	0.274368	0.274368	-0.203017
69	0.72551	0.342655	0.342655	-0.227734
70	0.688354	0.408485	0.408485	-0.252233
71	0.653006	0.470842	0.470842	-0.276708
72	0.619278	0.52893	0.52893	-0.301394
73	0.586636	0.582202	0.582202	-0.326455
74	0.554444	0.630425	0.630425	-0.351884
75	0.522246	0.673673	0.673673	-0.37754
76	0.489995	0.712224	0.712224	-0.403016
77	0.458005	0.746392	0.746392	-0.427432
78	0.426688	0.776211	0.776211	-0.449673
79	0.396369	0.801319	0.801319	-0.468952
80	0.367284	0.821249	0.821249	-0.485016
81	0.339686	0.835649	0.835649	-0.497978
82	0.31383	0.844067	0.844067	-0.508157
83	0.289779	0.845615	0.845615	-0.516103
84	0.267437	0.839154	0.839154	-0.522462
85	0.246846	0.823956	0.823956	-0.527581
86	0.228176	0.80022	0.80022	-0.531338
87	0.211448	0.769109	0.769109	-0.533273
88	0.196524	0.732228	0.732228	-0.532714
89	0.183448	0.690943	0.690943	-0.528986
90	0.172721	0.646324	0.646324	-0.521726
91	0.165129	0.599285	0.599285	-0.510989
92	0.161197	0.550233	0.550233	-0.4972
93	0.160908	0.498976	0.498976	-0.4811
94	0.164026	0.445327	0.445327	-0.463471
95	0.170336	0.389643	0.389643	-0.444748
96	0.179626	0.332811	0.332811	-0.425165
97	0.191736	0.275853	0.275853	-0.405058
98	0.20655	0.219447	0.219447	-0.384841
99	0.224027	0.16373	0.16373	-0.364876
100	0.244261	0.108518	0.108518	-0.345289
101	0.267274	0.0539127	0.0539127	-0.325802
102	0.292906	0.00101832	0.00101832	-0.30591
103	0.321039	-0.0480443	-0.0480443	-0.28546
104	0.351863	-0.0909701	-0.0909701	-0.264941
105	0.385981	-0.126107	-0.126107	-0.245008
106	0.424233	-0.152909	-0.152909	-0.226038
107	0.467342	-0.172026	-0.172026	-0.208179
108	0.515873	-0.184864	-0.184864	-0.191404
109	0.570523	-0.192944	-0.192944	-0.175593
110	0.632139	-0.197489	-0.197489	-0.160801
111	0.701375	-0.199187	-0.199187	-0.14741
112	0.778493	-0.19811	-0.19811	-0.135806
113	0.863636	-0.193885	-0.193885	-0.12597
114	0.957234	-0.185908	-0.185908	-0.117803
115	1.05999	-0.173444	-0.173444	-0.111532
116	1.17255	-0.155644	-0.155644	-0.107442
117	1.29531	-0.131678	-0.131678	-0.105603
118	1.42836	-0.101133	-0.101133	-0.10605
119	1.57159	-0.064414	-0.064414	-0.108981
120	1.72472	-0.0227331	-0.0227331	-0.114722
121	1.88739	0.0223806	0.0223806	-0.123712
122	2.05934	0.0696273	0.0696273	-0.136496
123	2.24038	0.118033	0.118033	-0.153411
124	2.43007	0.166922	0.166922	-0.174354
125	2.62746	0.216333	0.216333	-0.199074
126	2.83136	0.267255	0.267255	-0.227476
127	3.04051	0.321008	0.321008	-0.259453
128	3.2533	0.378747	0.378747	-0.294579
129	3.46741	0.441769	0.441769	-0.332057
130	3.68021	0.511631	0.511631	-0.370907
131	3.88926	0.589867	0.589867	-0.410044
132	4.09251	0.677892	0.677892	-0.44817
133	4.28822	0.77699	0.77699	-0.483754
134	4.47467	0.888675	0.888675	-0.514988
135	4.64986	1.01545	1.01545	-0.539591
136	4.81149	1.16078	1.16078	-0.554773
137	4.95722	1.32835	1.32835	-0.557432
138	5.08504	1.52196	1.52196	-0.544275
139	5.19354	1.74629	1.74629	-0.511787
140	5.28196	2.007	2.007	-0.455991
141	5.35008	2.31035	2.31035	-0.372152
142	5.39824	2.66297	2.66297	-0.254694
143	5.42714	3.07222	3.07222	-0.0973164
144	5.43762	3.54675	3.54675	0.106699
145	5.4309	4.09658	4.09658	0.364085
146	5.40907	4.73289	4.73289	0.68154
147	5.37511	5.46776	5.46776	1.06601
148	5.33216	6.31401	6.31401	1.52481
149	5.28326	7.28476	7.28476	2.06558
150	5.23161	8.39318	8.39318	2.69603
151	5.18073	9.65274	9.65274	3.42376
152	5.13477	11.0773	11.0773	4.25643
153	5.09861	12.6809	12.6809	5.20179
154	5.07774	14.4776	14.4776	6.26742
155	5.07823	16.4814	16.4814	7.46068
156	5.10707	18.7057	18.7057	8.7889
157	5.17223	21.1633	21.1633	10.2592
158	5.28243	23.8656	23.8656	11.8781
159	5.44713	26.8225	26.8225	13.6518
160	5.6766	30.0418	30.0418	15.5865
161	5.98189	33.529	33.529	17.6881
162	6.37452	37.2881	37.2881	19.9619
163	6.86644	41.3215	41.3215	22.4123
164	7.47023	45.6297	45.6297	25.0433
165	8.1993	50.2112	50.2112	27.8584
166	9.06763	55.0622	55.0622	30.8601
167	10.0898	60.176	60.176	34.0496
168	11.2811	65.543	65.543	37.4276
169	12.6575	71.1505	71.1505	40.9941
170	14.2344	76.9831	76.9831	44.7482
171	16.0271	83.0231	83.0231	48.6876
172	18.0507	89.2496	89.2496	52.8083
173	20.3197	95.639	95.639	57.1053
174	22.8476	102.165	102.165	61.5727
175	25.6467	108.8	108.8	66.2033
176	28.7272	115.515	115.515	70.9883
177	32.0978	122.278	122.278	75.9167
178	35.7649	129.057	129.057	80.9758
179	39.7326	135.819	135.819	86.1515
180	44.0015	142.53	142.53	91.4283
181	48.569	149.155	149.155	96.7893
182	53.4288	155.659	155.659	102.216
183	58.5709	162.008	162.008	107.688
184	63.9812	168.169	168.169	113.183
185	69.6423	174.109	174.109	118.678
186	75.5337	179.799	179.799	124.149
187	81.6319	185.211	185.211	129.571
188	87.9106	190.32	190.32	134.917
189	94.3408	195.102	195.102	140.163
190	100.891	199.535	199.535	145.282
191	107.527	203.599	203.599	150.249
192	114.215	207.279	207.279	155.037
193	120.916	210.56	210.56	159.621
194	127.592	213.433	213.433	163.976
195	134.205	215.888	215.888	168.079
196	140.714	217.921	217.921	171.909
197	147.081	219.528	219.528	175.445
198	153.265	220.709	220.709	178.667
199	159.231	221.466	221.466	181.56
200	164.942	221.804	221.804	184.11
201	170.365	221.728	221.728	186.306
202	175.47	221.248	221.248	188.139
203	180.228	220.373	220.373	189.6
204	184.612	219.117	219.117	190.688
205	188.598	217.493	217.493	191.401
206	192.169	215.518	215.518	191.74
207	195.306	213.208	213.208	191.71
208	197.999	210.583	210.583	191.317
209	200.237	207.662	207.662	190.569
210	202.017	204.466	204.466	189.478
211	203.336	201.015	201.015	188.056
212	204.199	197.332	197.332	186.319
213	204.614	193.438	193.438	184.282
214	204.591	189.355	189.355	181.964
215	204.147	185.106	185.106	179.382
216	203.297	180.712	180.712	176.555
217	202.063	176.195	176.195	173.501
218	200.467	171.575	171.575	170.241
219	198.533	166.873	166.873	166.794
220	196.288	162.107	162.107	163.181
221	193.759	157.295	157.295	159.42
222	190.974	152.454	152.454	155.532
223	187.963	147.6	147.6	151.535
224	184.753	142.748	142.748	147.449
225	181.375	137.912	137.912	143.29
226	177.855	133.106	133.106	139.075
227	174.22	128.342	128.342	134.822
228	170.497	123.629	123.629	130.547
229	166.71	118.978	118.978	126.263
230	162.881	114.398	114.398	121.984
231	159.029	109.895	109.895	117.725
232	155.174	105.48	105.48	113.496
233	151.331	101.158	101.158	109.311
234	147.513	96.9346	96.9346	105.178
235	143.732	92.8159	92.8159	101.109
236	139.999	88.8059	88.8059	97.111
237	136.321	84.9084	84.9084	93.1937
238	132.704	81.1257	81.1257	89.3639
239	129.152	77.4592	77.4592	85.6286
240	125.667	73.909	73.909	81.9935
241	122.253	70.4754	70.4754	78.464
242	118.908	67.158	67.158	75.0443
243	115.633	63.9562	63.9562	71.7376
244	112.426	60.8694	60.8694	68.5461
245	109.285	57.8965	57.8965	65.4714
246	106.206	55.0355	55.0355	62.5146
247	103.186	52.2838	52.2838	59.6759
248	100.221	49.6387	49.6387	56.9549
249	97.3083	47.0975	47.0975	54.3501
250	94.4447	44.6583	44.6583	51.86
251	91.6277	42.3194	42.3194	49.4822
252	88.8556	40.0795	40.0795	47.2139
253	86.127	37.9374	37.9374	45.0517
254	83.4407	35.8921	35.8921	42.9919
255	80.7957	33.9422	33.9422	41.0306
256	78.1909	32.085	32.085	39.1639
257	75.626	30.3172	30.3172	37.3873
258	73.1007	28.635	28.635	35.6965
259	70.6147	27.035	27.035	34.0871
260	68.168	25.5139	25.5139	32.5543
261	65.7609	24.0687	24.0687	31.0935
262	63.3945	22.6969	22.6969	29.7
263	61.0698	21.3964	21.3964	28.3696
264	58.788	20.1655	20.1655	27.0983
265	56.55	19.0031	19.0031	25.8821
266	54.3568	17.9075	17.9075	24.7176
267	52.2093	16.8767	16.8767	23.6017
268	50.1084	15.9078	15.9078	22.5317
269	48.0549	14.9976	14.9976	21.5055
270	46.0496	14.1428	14.1428	20.5211
271	44.0934	13.3406	13.3406	19.5768
272	42.1876	12.5889	12.5889	18.6709
273	40.3328	11.8859	11.8859	17.8024
274	38.5296	11.2301	11.2301	16.9705
275	36.7783	10.6192	10.6192	16.1743
276	35.079	10.0506	10.0506	15.4135
277	33.4325	9.52177	9.52177	14.6877
278	31.8395	9.02984	9.02984	13.9969
279	30.2999	8.57257	8.57257	13.3412
280	28.8136	8.14836	8.14836	12.7206
281	27.3808	7.7561	7.7561	12.1351
282	26.002	7.39456	7.39456	11.5845
283	24.6774	7.06192	7.06192	11.069
284	23.407	6.75589	6.75589	10.5895
285	22.1905	6.47416	6.47416	10.1467
286	21.0273	6.21447	6.21447	9.74092
287	19.9166	5.97482	5.97482	9.37215
288	18.8569	5.75378	5.75378	9.03971
289	17.847	5.55022	5.55022	8.7425
290	16.8858	5.36275	5.36275	8.47906
291	15.9726	5.18942	5.18942	8.24738
292	15.1065	5.02808	5.02808	8.04468
293	14.286	4.87675	4.87675	7.86822
294	13.5095	4.73377	4.73377	7.71597
295	12.7755	4.59773	4.59773	7.58625
296	12.0825	4.46742	4.46742	7.47705
297	11.4289	4.3419	4.3419	7.38616
298	10.8133	4.22057	4.22057	7.31127
299	10.234	4.10314	4.10314	7.25003
300	9.68942	3.98919	3.98919	7.19985
301	9.17722	3.87787	3.87787	7.15793
302	8.6952	3.76809	3.76809	7.1214
303	8.24122	3.65894	3.65894	7.0876
304	7.81339	3.55005	3.55005	7.05409
305	7.41018	3.44169	3.44169	7.0186
306	7.03043	3.33427	3.33427	6.97905
307	6.67333	3.22785	3.22785	6.93372
308	6.33812	3.1221	3.1221	6.88106
309	6.02373	3.01656	3.01656	6.81954
310	5.72874	2.91112	2.91112	6.74772
311	5.45173	2.8064	2.8064	6.66438
312	5.1913	2.70327	2.70327	6.56902
313	4.94601	2.60221	2.60221	6.46177
314	4.71465	2.50322	2.50322	6.34275
315	4.49632	2.40624	2.40624	6.21227
316	4.29019	2.31123	2.31123	6.07117
317	4.09553	2.21816	2.21816	5.92064
318	3.9117	2.12704	2.12704	5.76175
319	3.73786	2.03822	2.03822	5.59529
320	3.57286	1.9527	1.9527	5.42184
321	3.41573	1.87195	1.87195	5.2422
322	3.26598	1.79734	1.79734	5.05759
323	3.12353	1.72958	1.72958	4.86974
324	2.98851	1.66848	1.66848	4.68045
325	2.86106	1.61332	1.61332	4.4912
326	2.74142	1.56344	1.56344	4.30313
327	2.63004	1.51846	1.51846	4.11729
328	2.52732	1.47805	1.47805	3.93467
329	2.43305	1.44184	1.44184	3.75595
330	2.3462	1.40957	1.40957	3.58137
331	2.2654	1.381	1.381	3.41115
332	2.18961	1.35577	1.35577	3.24576
333	2.11824	1.33364	1.33364	3.08558
334	2.05074	1.3147	1.3147	2.93068
335	1.98647	1.29902	1.29902	2.78115
336	1.92491	1.28646	1.28646	2.63723
337	1.86589	1.27695	1.27695	2.49913
338	1.80942	1.27035	1.27035	2.36715
339	1.7553	1.26617	1.26617	2.24162
340	1.70302	1.26377	1.26377	2.12263
341	1.65213	1.26268	1.26268	2.00991
342	1.60235	1.26229	1.26229	1.90326
343	1.55336	1.26146	1.26146	1.8028
344	1.50486	1.25876	1.25876	1.70856
345	1.4568	1.25313	1.25313	1.62031
346	1.40941	1.24384	1.24384	1.53749
347	1.36305	1.2305	1.2305	1.45948
348	1.31809	1.21323	1.21323	1.38563
349	1.27485	1.19266	1.19266	1.31537
350	1.23341	1.16973	1.16973	1.24824
351	1.1934	1.14552	1.14552	1.18393
352	1.15402	1.12124	1.12124	1.12232
353	1.11445	1.09815	1.09815	1.06365
354	1.07451	1.07735	1.07735	1.00853
355	1.03472	1.05919	1.05919	0.957837
356	0.99584	1.04305	1.04305	0.91213
357	0.958662	1.02782	1.02782	0.871128
358	0.923905	1.01263	1.01263	0.833828
359	0.891978	0.996892	0.996892	0.799191
360	0.862931	0.979851	0.979851	0.76666
361	0.836684	0.960473	0.960473	0.736289
362	0.813272	0.937764	0.937764	0.708509
363	0.793	0.911095	0.911095	0.683525
364	0.776546	0.880459	0.880459	0.661024
365	0.764743	0.846354	0.846354	0.640435
366	0.758122	0.809484	0.809484	0.62119
367	0.756935	0.770637	0.770637	0.602812
368	0.761419	0.730613	0.730613	0.585012
369	0.771659	0.690176	0.690176	0.567652
370	0.787498	0.649995	0.649995	0.55056
371	0.808758	0.610549	0.610549	0.533555
372	0.835401	0.572333	0.572333	0.516657
373	0.867677	0.536089	0.536089	0.500141
374	0.906143	0.502544	0.502544	0.484438
375	0.951289	0.472221	0.472221	0.470013
376	1.00336	0.445472	0.445472	0.457357
377	1.0626	0.422482	0.422482	0.446935
378	1.12928	0.403378	0.403378	0.439024
379	1.20353	0.388337	0.388337	0.433744
380	1.28517	0.377702	0.377702	0.431071
381	1.37394	0.372136	0.372136	0.430732
382	1.46959	0.372484	0.372484	0.432302
383	1.5718	0.379564	0.379564	0.435435
384	1.67984	0.39407	0.39407	0.439904
385	1.79266	0.416291	0.416291	0.445593
386	1.90927	0.445916	0.445916	0.452487
387	2.02893	0.482315	0.482315	0.460477
388	2.15098	0.524705	0.524705	0.469078
389	2.27459	0.571975	0.571975	0.477636
390	2.3988	0.622752	0.622752	0.485923
391	2.52273	0.675788	0.675788	0.494136
392	2.64549	0.730153	0.730153	0.502286
393	2.76628	0.785055	0.785055	0.510096
394	2.88447	0.839719	0.839719	0.517422
395	2.99945	0.893491	0.893491	0.524324
396	3.11044	0.945945	0.945945	0.530792
397	3.21663	0.996709	0.996709	0.536719
398	3.31717	1.0451	1.0451	0.542259
399	3.41108	1.09013	1.09013	0.547985
400	3.49763	1.13103	1.13103	0.554557
401	3.57653	1.16741	1.16741	0.5624
402	3.6477	1.19899	1.19899	0.571675
403	3.71103	1.22522	1.22522	0.582331
404	3.76649	1.24507	1.24507	0.59416
405	3.81442	1.2575	1.2575	0.606952
406	3.85583	1.2622	1.2622	0.620605
407	3.89193	1.25973	1.25973	0.635148
408	3.9235	1.25104	1.25104	0.650716
409	3.95097	1.23737	1.23737	0.667379
410	3.97498	1.22008	1.22008	0.685116
411	3.99648	1.20023	1.20023	0.704132
412	4.01644	1.17844	1.17844	0.725004
413	4.03586	1.15514	1.15514	0.748529
414	4.05571	1.13024	1.13024	0.775479
415	4.07686	1.10319	1.10319	0.806234
416	4.10011	1.07306	1.07306	0.840546
417	4.12615	1.03847	1.03847	0.87795
418	4.15533	0.99774	0.99774	0.918294
419	4.18771	0.9495	0.9495	0.961436
420	4.22336	0.893116	0.893116	1.00667
421	4.26242	0.828924	0.828924	1.05295
422	4.30472	0.758302	0.758302	1.09944
423	4.34997	0.683301	0.683301	1.14574
424	4.3981	0.605954	0.605954	1.19169
425	4.44917	0.527987	0.527987	1.23718
426	4.50327	0.450826	0.450826	1.2819
427	4.56069	0.375486	0.375486	1.32537
428	4.62183	0.302669	0.302669	1.36727
429	4.68683	0.233158	0.233158	1.40742
430	4.75545	0.167827	0.167827	1.44535
431	4.82734	0.10728	0.10728	1.48051
432	4.90245	0.0518184	0.0518184	1.51268
433	4.98113	0.00172029	0.00172029	1.54188
434	5.06371	-0.0428304	-0.0428304	1.5681
435	5.15024	-0.0818695	-0.0818695	1.59131
436	5.2403	-0.115223	-0.115223	1.61158
437	5.33289	-0.142202	-0.142202	1.62885
438	5.42671	-0.162084	-0.162084	1.64317
439	5.52034	-0.174645	-0.174645	1.65488
440	5.61249	-0.179985	-0.179985	1.66432
441	5.70196	-0.178064	-0.178064	1.67148
442	5.78762	-0.168723	-0.168723	1.67634
443	5.8686	-0.152001	-0.152001	1.67919
444	5.94437	-0.128179	-0.128179	1.68012
445	6.01435	-0.0975076	-0.0975076	1.67864
446	6.07781	-0.0601453	-0.0601453	1.67406
447	6.13383	-0.0163942	-0.0163942	1.66609
448	6.18149	0.0331229	0.0331229	1.65491
449	6.22	0.0876213	0.0876213	1.64095

## Sheet: Fig.S5c
	mean - response time (ms)	rowdata - response time (ms)
MA	195.402	190.5	198.5	177.5	208	191	NaN	NaN	178	200.5	NaN	194.5	170	207.5	203	205	NaN	197	186.5	NaN	201.5	206	187.5	187.5	213	222	NaN	207.5	189.5	232.5	173.5	186.5	NaN	NaN	205.5	211.5	193.5	199	172.5	171	194.5	177	188.5	195	202.5	191.5	195	179	185.5
MK	180.356	171.5	190	179.5	173.5	183.5	177	203.5	186.5	186.5	173	194.5	185.5	178	172.5	199	182	185.5	207.5	196	180	186.5	169	176.5	201	167	170.5	186	184	183.5	204.5	167.5	188.5	210	191.5	153	163	210.5	169	186	168.5	176	203.5	170.5	204.5	191.5	176.5	184	179
ML	169.391	156	170	153.5	160.5	157	156.5	201.5	187	162.5	NaN	166.5	165	173	177	146.5	186	173	196	135.5	184.5	167	181	NaN	170.5	201	164.5	153	163	191.5	171.5	184	176.5	178	192.5	161.5	167	191	144	169	175	NaN	182.5	149	164.5	147	166.5	168.5	157.5
MC	181.264	165	183	194	191.5	NaN	181	191.5	184	165	181.5	182	192.5	184	196.5	162.5	199.5	167	193.5	188	193.5	181	176.5	187	183	221	167.5	160.5	175	211.5	190.5	168.5	173	171.5	167	182	178.5	174.5	178	178	172.5	170	184	168.5	175	222.5	177.5	NaN	171
[truncated: 11 more columns]

## Sheet: Fig.S5d
in-group	scatter point			fitted curve			out-group				fitted curve
	social engegement index	response time (ms)	errorbar	social engegement index	response time (ms)			social engegement index	response time (ms)	errorbar	social engegement index	response time (ms)
	-1.8	188.198	5.19491	-3	-3			-2.5	188.198	5.19491	-3	191.428
	-0.64	196.784	8.72552	-2.99399	-2.99399			-0.66	196.784	8.72552	-2.99399	191.421
	0.84	179.779	11.6398	-2.98799	-2.98799			0.8	179.779	11.6398	-2.98799	191.414
	1.6	187.185	9.02855	-2.98198	-2.98198			2.36	187.185	9.02855	-2.98198	191.407
				-2.97598	-2.97598						-2.97598	191.4
				-2.96997	-2.96997						-2.96997	191.393
				-2.96396	-2.96396						-2.96396	191.386
				-2.95796	-2.95796						-2.95796	191.379
				-2.95195	-2.95195						-2.95195	191.372
				-2.94595	-2.94595						-2.94595	191.366
				-2.93994	-2.93994						-2.93994	191.359
				-2.93393	-2.93393						-2.93393	191.352
				-2.92793	-2.92793						-2.92793	191.345
				-2.92192	-2.92192						-2.92192	191.338
				-2.91592	-2.91592						-2.91592	191.331
				-2.90991	-2.90991						-2.90991	191.324
				-2.9039	-2.9039						-2.9039	191.317
				-2.8979	-2.8979						-2.8979	191.31
				-2.89189	-2.89189						-2.89189	191.304
				-2.88589	-2.88589						-2.88589	191.297
				-2.87988	-2.87988						-2.87988	191.29
				-2.87387	-2.87387						-2.87387	191.283
				-2.86787	-2.86787						-2.86787	191.276
				-2.86186	-2.86186						-2.86186	191.269
				-2.85586	-2.85586						-2.85586	191.262
				-2.84985	-2.84985						-2.84985	191.255
				-2.84384	-2.84384						-2.84384	191.248
				-2.83784	-2.83784						-2.83784	191.242
				-2.83183	-2.83183						-2.83183	191.235
				-2.82583	-2.82583						-2.82583	191.228
				-2.81982	-2.81982						-2.81982	191.221
				-2.81381	-2.81381						-2.81381	191.214
				-2.80781	-2.80781						-2.80781	191.207
				-2.8018	-2.8018						-2.8018	191.2
				-2.7958	-2.7958						-2.7958	191.193
				-2.78979	-2.78979						-2.78979	191.186
				-2.78378	-2.78378						-2.78378	191.18
				-2.77778	-2.77778						-2.77778	191.173
				-2.77177	-2.77177						-2.77177	191.166
				-2.76577	-2.76577						-2.76577	191.159
				-2.75976	-2.75976						-2.75976	191.152
				-2.75375	-2.75375						-2.75375	191.145
				-2.74775	-2.74775						-2.74775	191.138
				-2.74174	-2.74174						-2.74174	191.131
				-2.73574	-2.73574						-2.73574	191.124
				-2.72973	-2.72973						-2.72973	191.118
				-2.72372	-2.72372						-2.72372	191.111
				-2.71772	-2.71772						-2.71772	191.104
				-2.71171	-2.71171						-2.71171	191.097
				-2.70571	-2.70571						-2.70571	191.09
				-2.6997	-2.6997						-2.6997	191.083
				-2.69369	-2.69369						-2.69369	191.076
				-2.68769	-2.68769						-2.68769	191.069
				-2.68168	-2.68168						-2.68168	191.062
				-2.67568	-2.67568						-2.67568	191.056
				-2.66967	-2.66967						-2.66967	191.049
				-2.66366	-2.66366						-2.66366	191.042
				-2.65766	-2.65766						-2.65766	191.035
				-2.65165	-2.65165						-2.65165	191.028
				-2.64565	-2.64565						-2.64565	191.021
				-2.63964	-2.63964						-2.63964	191.014
				-2.63363	-2.63363						-2.63363	191.007
				-2.62763	-2.62763						-2.62763	191
				-2.62162	-2.62162						-2.62162	190.994
				-2.61562	-2.61562						-2.61562	190.987
				-2.60961	-2.60961						-2.60961	190.98
				-2.6036	-2.6036						-2.6036	190.973
				-2.5976	-2.5976						-2.5976	190.966
				-2.59159	-2.59159						-2.59159	190.959
				-2.58559	-2.58559						-2.58559	190.952
				-2.57958	-2.57958						-2.57958	190.945
				-2.57357	-2.57357						-2.57357	190.938
				-2.56757	-2.56757						-2.56757	190.932
				-2.56156	-2.56156						-2.56156	190.925
				-2.55556	-2.55556						-2.55556	190.918
				-2.54955	-2.54955						-2.54955	190.911
				-2.54354	-2.54354						-2.54354	190.904
				-2.53754	-2.53754						-2.53754	190.897
				-2.53153	-2.53153						-2.53153	190.89
				-2.52553	-2.52553						-2.52553	190.883
				-2.51952	-2.51952						-2.51952	190.876
				-2.51351	-2.51351						-2.51351	190.87
				-2.50751	-2.50751						-2.50751	190.863
				-2.5015	-2.5015						-2.5015	190.856
				-2.4955	-2.4955						-2.4955	190.849
				-2.48949	-2.48949						-2.48949	190.842
				-2.48348	-2.48348						-2.48348	190.835
				-2.47748	-2.47748						-2.47748	190.828
				-2.47147	-2.47147						-2.47147	190.821
				-2.46547	-2.46547						-2.46547	190.814
				-2.45946	-2.45946						-2.45946	190.808
				-2.45345	-2.45345						-2.45345	190.801
				-2.44745	-2.44745						-2.44745	190.794
				-2.44144	-2.44144						-2.44144	190.787
				-2.43544	-2.43544						-2.43544	190.78
				-2.42943	-2.42943						-2.42943	190.773
				-2.42342	-2.42342						-2.42342	190.766
				-2.41742	-2.41742						-2.41742	190.759
				-2.41141	-2.41141						-2.41141	190.752
				-2.40541	-2.40541						-2.40541	190.746
				-2.3994	-2.3994						-2.3994	190.739
				-2.39339	-2.39339						-2.39339	190.732
				-2.38739	-2.38739						-2.38739	190.725
				-2.38138	-2.38138						-2.38138	190.718
				-2.37538	-2.37538						-2.37538	190.711
				-2.36937	-2.36937						-2.36937	190.704
				-2.36336	-2.36336						-2.36336	190.697
				-2.35736	-2.35736						-2.35736	190.69
				-2.35135	-2.35135						-2.35135	190.684
				-2.34535	-2.34535						-2.34535	190.677
				-2.33934	-2.33934						-2.33934	190.67
				-2.33333	-2.33333						-2.33333	190.663
				-2.32733	-2.32733						-2.32733	190.656
				-2.32132	-2.32132						-2.32132	190.649
				-2.31532	-2.31532						-2.31532	190.642
				-2.30931	-2.30931						-2.30931	190.635
				-2.3033	-2.3033						-2.3033	190.628
				-2.2973	-2.2973						-2.2973	190.622
				-2.29129	-2.29129						-2.29129	190.615
				-2.28529	-2.28529						-2.28529	190.608
				-2.27928	-2.27928						-2.27928	190.601
				-2.27327	-2.27327						-2.27327	190.594
				-2.26727	-2.26727						-2.26727	190.587
				-2.26126	-2.26126						-2.26126	190.58
				-2.25526	-2.25526						-2.25526	190.573
				-2.24925	-2.24925						-2.24925	190.566
				-2.24324	-2.24324						-2.24324	190.56
				-2.23724	-2.23724						-2.23724	190.553
				-2.23123	-2.23123						-2.23123	190.546
				-2.22523	-2.22523						-2.22523	190.539
				-2.21922	-2.21922						-2.21922	190.532
				-2.21321	-2.21321						-2.21321	190.525
				-2.20721	-2.20721						-2.20721	190.518
				-2.2012	-2.2012						-2.2012	190.511
				-2.1952	-2.1952						-2.1952	190.504
				-2.18919	-2.18919						-2.18919	190.498
				-2.18318	-2.18318						-2.18318	190.491
				-2.17718	-2.17718						-2.17718	190.484
				-2.17117	-2.17117						-2.17117	190.477
				-2.16517	-2.16517						-2.16517	190.47
				-2.15916	-2.15916						-2.15916	190.463
				-2.15315	-2.15315						-2.15315	190.456
				-2.14715	-2.14715						-2.14715	190.449
				-2.14114	-2.14114						-2.14114	190.442
				-2.13514	-2.13514						-2.13514	190.435
				-2.12913	-2.12913						-2.12913	190.429
				-2.12312	-2.12312						-2.12312	190.422
				-2.11712	-2.11712						-2.11712	190.415
				-2.11111	-2.11111						-2.11111	190.408
				-2.10511	-2.10511						-2.10511	190.401
				-2.0991	-2.0991						-2.0991	190.394
				-2.09309	-2.09309						-2.09309	190.387
				-2.08709	-2.08709						-2.08709	190.38
				-2.08108	-2.08108						-2.08108	190.374
				-2.07508	-2.07508						-2.07508	190.367
				-2.06907	-2.06907						-2.06907	190.36
				-2.06306	-2.06306						-2.06306	190.353
				-2.05706	-2.05706						-2.05706	190.346
				-2.05105	-2.05105						-2.05105	190.339
				-2.04505	-2.04505						-2.04505	190.332
				-2.03904	-2.03904						-2.03904	190.325
				-2.03303	-2.03303						-2.03303	190.318
				-2.02703	-2.02703						-2.02703	190.312
				-2.02102	-2.02102						-2.02102	190.305
				-2.01502	-2.01502						-2.01502	190.298
				-2.00901	-2.00901						-2.00901	190.291
				-2.003	-2.003						-2.003	190.284
				-1.997	-1.997						-1.997	190.277
				-1.99099	-1.99099						-1.99099	190.27
				-1.98498	-1.98498						-1.98498	190.263
				-1.97898	-1.97898						-1.97898	190.256
				-1.97297	-1.97297						-1.97297	190.25
				-1.96697	-1.96697						-1.96697	190.243
				-1.96096	-1.96096						-1.96096	190.236
				-1.95495	-1.95495						-1.95495	190.229
				-1.94895	-1.94895						-1.94895	190.222
				-1.94294	-1.94294						-1.94294	190.215
				-1.93694	-1.93694						-1.93694	190.208
				-1.93093	-1.93093						-1.93093	190.201
				-1.92492	-1.92492						-1.92492	190.194
				-1.91892	-1.91892						-1.91892	190.188
				-1.91291	-1.91291						-1.91291	190.181
				-1.90691	-1.90691						-1.90691	190.174
				-1.9009	-1.9009						-1.9009	190.167
				-1.89489	-1.89489						-1.89489	190.16
				-1.88889	-1.88889						-1.88889	190.153
				-1.88288	-1.88288						-1.88288	190.146
				-1.87688	-1.87688						-1.87688	190.139
				-1.87087	-1.87087						-1.87087	190.132
				-1.86486	-1.86486						-1.86486	190.125
				-1.85886	-1.85886						-1.85886	190.119
				-1.85285	-1.85285						-1.85285	190.112
				-1.84685	-1.84685						-1.84685	190.105
				-1.84084	-1.84084						-1.84084	190.098
				-1.83483	-1.83483						-1.83483	190.091
				-1.82883	-1.82883						-1.82883	190.084
				-1.82282	-1.82282						-1.82282	190.077
				-1.81682	-1.81682						-1.81682	190.07
				-1.81081	-1.81081						-1.81081	190.063
				-1.8048	-1.8048						-1.8048	190.057
				-1.7988	-1.7988						-1.7988	190.05
				-1.79279	-1.79279						-1.79279	190.043
				-1.78679	-1.78679						-1.78679	190.036
				-1.78078	-1.78078						-1.78078	190.029
				-1.77477	-1.77477						-1.77477	190.022
				-1.76877	-1.76877						-1.76877	190.015
				-1.76276	-1.76276						-1.76276	190.008
				-1.75676	-1.75676						-1.75676	190.001
				-1.75075	-1.75075						-1.75075	189.995
				-1.74474	-1.74474						-1.74474	189.988
				-1.73874	-1.73874						-1.73874	189.981
				-1.73273	-1.73273						-1.73273	189.974
				-1.72673	-1.72673						-1.72673	189.967
				-1.72072	-1.72072						-1.72072	189.96
				-1.71471	-1.71471						-1.71471	189.953
				-1.70871	-1.70871						-1.70871	189.946
				-1.7027	-1.7027						-1.7027	189.939
				-1.6967	-1.6967						-1.6967	189.933
				-1.69069	-1.69069						-1.69069	189.926
				-1.68468	-1.68468						-1.68468	189.919
				-1.67868	-1.67868						-1.67868	189.912
				-1.67267	-1.67267						-1.67267	189.905
				-1.66667	-1.66667						-1.66667	189.898
				-1.66066	-1.66066						-1.66066	189.891
				-1.65465	-1.65465						-1.65465	189.884
				-1.64865	-1.64865						-1.64865	189.877
				-1.64264	-1.64264						-1.64264	189.871
				-1.63664	-1.63664						-1.63664	189.864
				-1.63063	-1.63063						-1.63063	189.857
				-1.62462	-1.62462						-1.62462	189.85
				-1.61862	-1.61862						-1.61862	189.843
				-1.61261	-1.61261						-1.61261	189.836
				-1.60661	-1.60661						-1.60661	189.829
				-1.6006	-1.6006						-1.6006	189.822
				-1.59459	-1.59459						-1.59459	189.815
				-1.58859	-1.58859						-1.58859	189.809
				-1.58258	-1.58258						-1.58258	189.802
				-1.57658	-1.57658						-1.57658	189.795
				-1.57057	-1.57057						-1.57057	189.788
				-1.56456	-1.56456						-1.56456	189.781
				-1.55856	-1.55856						-1.55856	189.774
				-1.55255	-1.55255						-1.55255	189.767
				-1.54655	-1.54655						-1.54655	189.76
				-1.54054	-1.54054						-1.54054	189.753
				-1.53453	-1.53453						-1.53453	189.747
				-1.52853	-1.52853						-1.52853	189.74
				-1.52252	-1.52252						-1.52252	189.733
				-1.51652	-1.51652						-1.51652	189.726
				-1.51051	-1.51051						-1.51051	189.719
				-1.5045	-1.5045						-1.5045	189.712
				-1.4985	-1.4985						-1.4985	189.705
				-1.49249	-1.49249						-1.49249	189.698
				-1.48649	-1.48649						-1.48649	189.691
				-1.48048	-1.48048						-1.48048	189.685
				-1.47447	-1.47447						-1.47447	189.678
				-1.46847	-1.46847						-1.46847	189.671
				-1.46246	-1.46246						-1.46246	189.664
				-1.45646	-1.45646						-1.45646	189.657
				-1.45045	-1.45045						-1.45045	189.65
				-1.44444	-1.44444						-1.44444	189.643
				-1.43844	-1.43844						-1.43844	189.636
				-1.43243	-1.43243						-1.43243	189.629
				-1.42643	-1.42643						-1.42643	189.623
				-1.42042	-1.42042						-1.42042	189.616
				-1.41441	-1.41441						-1.41441	189.609
				-1.40841	-1.40841						-1.40841	189.602
				-1.4024	-1.4024						-1.4024	189.595
				-1.3964	-1.3964						-1.3964	189.588
				-1.39039	-1.39039						-1.39039	189.581
				-1.38438	-1.38438						-1.38438	189.574
				-1.37838	-1.37838						-1.37838	189.567
				-1.37237	-1.37237						-1.37237	189.561
				-1.36637	-1.36637						-1.36637	189.554
				-1.36036	-1.36036						-1.36036	189.547
				-1.35435	-1.35435						-1.35435	189.54
				-1.34835	-1.34835						-1.34835	189.533
				-1.34234	-1.34234						-1.34234	189.526
				-1.33634	-1.33634						-1.33634	189.519
				-1.33033	-1.33033						-1.33033	189.512
				-1.32432	-1.32432						-1.32432	189.505
				-1.31832	-1.31832						-1.31832	189.499
				-1.31231	-1.31231						-1.31231	189.492
				-1.30631	-1.30631						-1.30631	189.485
				-1.3003	-1.3003						-1.3003	189.478
				-1.29429	-1.29429						-1.29429	189.471
				-1.28829	-1.28829						-1.28829	189.464
				-1.28228	-1.28228						-1.28228	189.457
				-1.27628	-1.27628						-1.27628	189.45
				-1.27027	-1.27027						-1.27027	189.443
				-1.26426	-1.26426						-1.26426	189.437
				-1.25826	-1.25826						-1.25826	189.43
				-1.25225	-1.25225						-1.25225	189.423
				-1.24625	-1.24625						-1.24625	189.416
				-1.24024	-1.24024						-1.24024	189.409
				-1.23423	-1.23423						-1.23423	189.402
				-1.22823	-1.22823						-1.22823	189.395
				-1.22222	-1.22222						-1.22222	189.388
				-1.21622	-1.21622						-1.21622	189.381
				-1.21021	-1.21021						-1.21021	189.375
				-1.2042	-1.2042						-1.2042	189.368
				-1.1982	-1.1982						-1.1982	189.361
				-1.19219	-1.19219						-1.19219	189.354
				-1.18619	-1.18619						-1.18619	189.347
				-1.18018	-1.18018						-1.18018	189.34
				-1.17417	-1.17417						-1.17417	189.333
				-1.16817	-1.16817						-1.16817	189.326
				-1.16216	-1.16216						-1.16216	189.319
				-1.15616	-1.15616						-1.15616	189.313
				-1.15015	-1.15015						-1.15015	189.306
				-1.14414	-1.14414						-1.14414	189.299
				-1.13814	-1.13814						-1.13814	189.292
				-1.13213	-1.13213						-1.13213	189.285
				-1.12613	-1.12613						-1.12613	189.278
				-1.12012	-1.12012						-1.12012	189.271
				-1.11411	-1.11411						-1.11411	189.264
				-1.10811	-1.10811						-1.10811	189.257
				-1.1021	-1.1021						-1.1021	189.251
				-1.0961	-1.0961						-1.0961	189.244
				-1.09009	-1.09009						-1.09009	189.237
				-1.08408	-1.08408						-1.08408	189.23
				-1.07808	-1.07808						-1.07808	189.223
				-1.07207	-1.07207						-1.07207	189.216
				-1.06607	-1.06607						-1.06607	189.209
				-1.06006	-1.06006						-1.06006	189.202
				-1.05405	-1.05405						-1.05405	189.195
				-1.04805	-1.04805						-1.04805	189.189
				-1.04204	-1.04204						-1.04204	189.182
				-1.03604	-1.03604						-1.03604	189.175
				-1.03003	-1.03003						-1.03003	189.168
				-1.02402	-1.02402						-1.02402	189.161
				-1.01802	-1.01802						-1.01802	189.154
				-1.01201	-1.01201						-1.01201	189.147
				-1.00601	-1.00601						-1.00601	189.14
				-1	-1						-1	189.133
				-0.993994	-0.993994						-0.993994	189.127
				-0.987988	-0.987988						-0.987988	189.12
				-0.981982	-0.981982						-0.981982	189.113
				-0.975976	-0.975976						-0.975976	189.106
				-0.96997	-0.96997						-0.96997	189.099
				-0.963964	-0.963964						-0.963964	189.092
				-0.957958	-0.957958						-0.957958	189.085
				-0.951952	-0.951952						-0.951952	189.078
				-0.945946	-0.945946						-0.945946	189.071
				-0.93994	-0.93994						-0.93994	189.065
				-0.933934	-0.933934						-0.933934	189.058
				-0.927928	-0.927928						-0.927928	189.051
				-0.921922	-0.921922						-0.921922	189.044
				-0.915916	-0.915916						-0.915916	189.037
				-0.90991	-0.90991						-0.90991	189.03
				-0.903904	-0.903904						-0.903904	189.023
				-0.897898	-0.897898						-0.897898	189.016
				-0.891892	-0.891892						-0.891892	189.009
				-0.885886	-0.885886						-0.885886	189.003
				-0.87988	-0.87988						-0.87988	188.996
				-0.873874	-0.873874						-0.873874	188.989
				-0.867868	-0.867868						-0.867868	188.982
				-0.861862	-0.861862						-0.861862	188.975
				-0.855856	-0.855856						-0.855856	188.968
				-0.84985	-0.84985						-0.84985	188.961
				-0.843844	-0.843844						-0.843844	188.954
				-0.837838	-0.837838						-0.837838	188.947
				-0.831832	-0.831832						-0.831832	188.941
				-0.825826	-0.825826						-0.825826	188.934
				-0.81982	-0.81982						-0.81982	188.927
				-0.813814	-0.813814						-0.813814	188.92
				-0.807808	-0.807808						-0.807808	188.913
				-0.801802	-0.801802						-0.801802	188.906
				-0.795796	-0.795796						-0.795796	188.899
				-0.78979	-0.78979						-0.78979	188.892
				-0.783784	-0.783784						-0.783784	188.885
				-0.777778	-0.777778						-0.777778	188.879
				-0.771772	-0.771772						-0.771772	188.872
				-0.765766	-0.765766						-0.765766	188.865
				-0.75976	-0.75976						-0.75976	188.858
				-0.753754	-0.753754						-0.753754	188.851
				-0.747748	-0.747748						-0.747748	188.844
				-0.741742	-0.741742						-0.741742	188.837
				-0.735736	-0.735736						-0.735736	188.83
				-0.72973	-0.72973						-0.72973	188.823
				-0.723724	-0.723724						-0.723724	188.817
				-0.717718	-0.717718						-0.717718	188.81
				-0.711712	-0.711712						-0.711712	188.803
				-0.705706	-0.705706						-0.705706	188.796
				-0.6997	-0.6997						-0.6997	188.789
				-0.693694	-0.693694						-0.693694	188.782
				-0.687688	-0.687688						-0.687688	188.775
				-0.681682	-0.681682						-0.681682	188.768
				-0.675676	-0.675676						-0.675676	188.761
				-0.66967	-0.66967						-0.66967	188.755
				-0.663664	-0.663664						-0.663664	188.748
				-0.657658	-0.657658						-0.657658	188.741
				-0.651652	-0.651652						-0.651652	188.734
				-0.645646	-0.645646						-0.645646	188.727
				-0.63964	-0.63964						-0.63964	188.72
				-0.633634	-0.633634						-0.633634	188.713
				-0.627628	-0.627628						-0.627628	188.706
				-0.621622	-0.621622						-0.621622	188.699
				-0.615616	-0.615616						-0.615616	188.693
				-0.60961	-0.60961						-0.60961	188.686
				-0.603604	-0.603604						-0.603604	188.679
				-0.597598	-0.597598						-0.597598	188.672
				-0.591592	-0.591592						-0.591592	188.665
				-0.585586	-0.585586						-0.585586	188.658
				-0.57958	-0.57958						-0.57958	188.651
				-0.573574	-0.573574						-0.573574	188.644
				-0.567568	-0.567568						-0.567568	188.637
				-0.561562	-0.561562						-0.561562	188.631
				-0.555556	-0.555556						-0.555556	188.624
				-0.54955	-0.54955						-0.54955	188.617
				-0.543543	-0.543543						-0.543543	188.61
				-0.537538	-0.537538						-0.537538	188.603
				-0.531532	-0.531532						-0.531532	188.596
				-0.525525	-0.525525						-0.525525	188.589
				-0.51952	-0.51952						-0.51952	188.582
				-0.513513	-0.513513						-0.513513	188.575
				-0.507508	-0.507508						-0.507508	188.569
				-0.501502	-0.501502						-0.501502	188.562
				-0.495495	-0.495495						-0.495495	188.555
				-0.48949	-0.48949						-0.48949	188.548
				-0.483484	-0.483484						-0.483484	188.541
				-0.477477	-0.477477						-0.477477	188.534
				-0.471471	-0.471471						-0.471471	188.527
				-0.465465	-0.465465						-0.465465	188.52
				-0.459459	-0.459459						-0.459459	188.513
				-0.453453	-0.453453						-0.453453	188.507
				-0.447447	-0.447447						-0.447447	188.5
				-0.441441	-0.441441						-0.441441	188.493
				-0.435435	-0.435435						-0.435435	188.486
				-0.429429	-0.429429						-0.429429	188.479
				-0.423423	-0.423423						-0.423423	188.472
				-0.417417	-0.417417						-0.417417	188.465
				-0.411411	-0.411411						-0.411411	188.458
				-0.405405	-0.405405						-0.405405	188.451
				-0.399399	-0.399399						-0.399399	188.445
				-0.393393	-0.393393						-0.393393	188.438
				-0.387387	-0.387387						-0.387387	188.431
				-0.381381	-0.381381						-0.381381	188.424
				-0.375375	-0.375375						-0.375375	188.417
				-0.369369	-0.369369						-0.369369	188.41
				-0.363363	-0.363363						-0.363363	188.403
				-0.357357	-0.357357						-0.357357	188.396
				-0.351351	-0.351351						-0.351351	188.389
				-0.345345	-0.345345						-0.345345	188.382
				-0.339339	-0.339339						-0.339339	188.376
				-0.333333	-0.333333						-0.333333	188.369
				-0.327327	-0.327327						-0.327327	188.362
				-0.321321	-0.321321						-0.321321	188.355
				-0.315315	-0.315315						-0.315315	188.348
				-0.309309	-0.309309						-0.309309	188.341
				-0.303303	-0.303303						-0.303303	188.334
				-0.297297	-0.297297						-0.297297	188.327
				-0.291291	-0.291291						-0.291291	188.321
				-0.285285	-0.285285						-0.285285	188.314
				-0.279279	-0.279279						-0.279279	188.307
				-0.273273	-0.273273						-0.273273	188.3
				-0.267267	-0.267267						-0.267267	188.293
				-0.261261	-0.261261						-0.261261	188.286
				-0.255255	-0.255255						-0.255255	188.279
				-0.249249	-0.249249						-0.249249	188.272
				-0.243243	-0.243243						-0.243243	188.265
				-0.237237	-0.237237						-0.237237	188.258
				-0.231231	-0.231231						-0.231231	188.252
				-0.225225	-0.225225						-0.225225	188.245
				-0.219219	-0.219219						-0.219219	188.238
				-0.213213	-0.213213						-0.213213	188.231
				-0.207207	-0.207207						-0.207207	188.224
				-0.201201	-0.201201						-0.201201	188.217
				-0.195195	-0.195195						-0.195195	188.21
				-0.189189	-0.189189						-0.189189	188.203
				-0.183183	-0.183183						-0.183183	188.196
				-0.177177	-0.177177						-0.177177	188.19
				-0.171171	-0.171171						-0.171171	188.183
				-0.165165	-0.165165						-0.165165	188.176
				-0.159159	-0.159159						-0.159159	188.169
				-0.153153	-0.153153						-0.153153	188.162
				-0.147147	-0.147147						-0.147147	188.155
				-0.141141	-0.141141						-0.141141	188.148
				-0.135135	-0.135135						-0.135135	188.141
				-0.129129	-0.129129						-0.129129	188.134
				-0.123123	-0.123123						-0.123123	188.128
				-0.117117	-0.117117						-0.117117	188.121
				-0.111111	-0.111111						-0.111111	188.114
				-0.105105	-0.105105						-0.105105	188.107
				-0.0990991	-0.0990991						-0.0990991	188.1
				-0.0930931	-0.0930931						-0.0930931	188.093
				-0.0870871	-0.0870871						-0.0870871	188.086
				-0.0810811	-0.0810811						-0.0810811	188.079
				-0.0750751	-0.0750751						-0.0750751	188.072
				-0.0690691	-0.0690691						-0.0690691	188.066
				-0.0630631	-0.0630631						-0.0630631	188.059
				-0.0570571	-0.0570571						-0.0570571	188.052
				-0.0510511	-0.0510511						-0.0510511	188.045
				-0.045045	-0.045045						-0.045045	188.038
				-0.039039	-0.039039						-0.039039	188.031
				-0.033033	-0.033033						-0.033033	188.024
				-0.027027	-0.027027						-0.027027	188.017
				-0.021021	-0.021021						-0.021021	188.01
				-0.015015	-0.015015						-0.015015	188.004
				-0.00900901	-0.00900901						-0.00900901	187.997
				-0.003003	-0.003003						-0.003003	187.99
				0.003003	0.003003						0.003003	187.983
				0.00900901	0.00900901						0.00900901	187.976
				0.015015	0.015015						0.015015	187.969
				0.021021	0.021021						0.021021	187.962
				0.027027	0.027027						0.027027	187.955
				0.033033	0.033033						0.033033	187.948
				0.039039	0.039039						0.039039	187.942
				0.045045	0.045045						0.045045	187.935
				0.0510511	0.0510511						0.0510511	187.928
				0.0570571	0.0570571						0.0570571	187.921
				0.0630631	0.0630631						0.0630631	187.914
				0.0690691	0.0690691						0.0690691	187.907
				0.0750751	0.0750751						0.0750751	187.9
				0.0810811	0.0810811						0.0810811	187.893
				0.0870871	0.0870871						0.0870871	187.886
				0.0930931	0.0930931						0.0930931	187.88
				0.0990991	0.0990991						0.0990991	187.873
				0.105105	0.105105						0.105105	187.866
				0.111111	0.111111						0.111111	187.859
				0.117117	0.117117						0.117117	187.852
				0.123123	0.123123						0.123123	187.845
				0.129129	0.129129						0.129129	187.838
				0.135135	0.135135						0.135135	187.831
				0.141141	0.141141						0.141141	187.824
				0.147147	0.147147						0.147147	187.818
				0.153153	0.153153						0.153153	187.811
				0.159159	0.159159						0.159159	187.804
				0.165165	0.165165						0.165165	187.797
				0.171171	0.171171						0.171171	187.79
				0.177177	0.177177						0.177177	187.783
				0.183183	0.183183						0.183183	187.776
				0.189189	0.189189						0.189189	187.769
				0.195195	0.195195						0.195195	187.762
				0.201201	0.201201						0.201201	187.756
				0.207207	0.207207						0.207207	187.749
				0.213213	0.213213						0.213213	187.742
				0.219219	0.219219						0.219219	187.735
				0.225225	0.225225						0.225225	187.728
				0.231231	0.231231						0.231231	187.721
				0.237237	0.237237						0.237237	187.714
				0.243243	0.243243						0.243243	187.707
				0.249249	0.249249						0.249249	187.7
				0.255255	0.255255						0.255255	187.694
				0.261261	0.261261						0.261261	187.687
				0.267267	0.267267						0.267267	187.68
				0.273273	0.273273						0.273273	187.673
				0.279279	0.279279						0.279279	187.666
				0.285285	0.285285						0.285285	187.659
				0.291291	0.291291						0.291291	187.652
				0.297297	0.297297						0.297297	187.645
				0.303303	0.303303						0.303303	187.638
				0.309309	0.309309						0.309309	187.632
				0.315315	0.315315						0.315315	187.625
				0.321321	0.321321						0.321321	187.618
				0.327327	0.327327						0.327327	187.611
				0.333333	0.333333						0.333333	187.604
				0.339339	0.339339						0.339339	187.597
				0.345345	0.345345						0.345345	187.59
				0.351351	0.351351						0.351351	187.583
				0.357357	0.357357						0.357357	187.576
				0.363363	0.363363						0.363363	187.57
				0.369369	0.369369						0.369369	187.563
				0.375375	0.375375						0.375375	187.556
				0.381381	0.381381						0.381381	187.549
				0.387387	0.387387						0.387387	187.542
				0.393393	0.393393						0.393393	187.535
				0.399399	0.399399						0.399399	187.528
				0.405405	0.405405						0.405405	187.521
				0.411411	0.411411						0.411411	187.514
				0.417417	0.417417						0.417417	187.508
				0.423423	0.423423						0.423423	187.501
				0.429429	0.429429						0.429429	187.494
				0.435435	0.435435						0.435435	187.487
				0.441441	0.441441						0.441441	187.48
				0.447447	0.447447						0.447447	187.473
				0.453453	0.453453						0.453453	187.466
				0.459459	0.459459						0.459459	187.459
				0.465465	0.465465						0.465465	187.452
				0.471471	0.471471						0.471471	187.446
				0.477477	0.477477						0.477477	187.439
				0.483484	0.483484						0.483484	187.432
				0.48949	0.48949						0.48949	187.425
				0.495495	0.495495						0.495495	187.418
				0.501502	0.501502						0.501502	187.411
				0.507508	0.507508						0.507508	187.404
				0.513513	0.513513						0.513513	187.397
				0.51952	0.51952						0.51952	187.39
				0.525525	0.525525						0.525525	187.384
				0.531532	0.531532						0.531532	187.377
				0.537538	0.537538						0.537538	187.37
				0.543543	0.543543						0.543543	187.363
				0.54955	0.54955						0.54955	187.356
				0.555556	0.555556						0.555556	187.349
				0.561562	0.561562						0.561562	187.342
				0.567568	0.567568						0.567568	187.335
				0.573574	0.573574						0.573574	187.328
				0.57958	0.57958						0.57958	187.322
				0.585586	0.585586						0.585586	187.315
				0.591592	0.591592						0.591592	187.308
				0.597598	0.597598						0.597598	187.301
				0.603604	0.603604						0.603604	187.294
				0.60961	0.60961						0.60961	187.287
				0.615616	0.615616						0.615616	187.28
				0.621622	0.621622						0.621622	187.273
				0.627628	0.627628						0.627628	187.266
				0.633634	0.633634						0.633634	187.26
				0.63964	0.63964						0.63964	187.253
				0.645646	0.645646						0.645646	187.246
				0.651652	0.651652						0.651652	187.239
				0.657658	0.657658						0.657658	187.232
				0.663664	0.663664						0.663664	187.225
				0.66967	0.66967						0.66967	187.218
				0.675676	0.675676						0.675676	187.211
				0.681682	0.681682						0.681682	187.204
				0.687688	0.687688						0.687688	187.198
				0.693694	0.693694						0.693694	187.191
				0.6997	0.6997						0.6997	187.184
				0.705706	0.705706						0.705706	187.177
				0.711712	0.711712						0.711712	187.17
				0.717718	0.717718						0.717718	187.163
				0.723724	0.723724						0.723724	187.156
				0.72973	0.72973						0.72973	187.149
				0.735736	0.735736						0.735736	187.142
				0.741742	0.741742						0.741742	187.136
				0.747748	0.747748						0.747748	187.129
				0.753754	0.753754						0.753754	187.122
				0.75976	0.75976						0.75976	187.115
				0.765766	0.765766						0.765766	187.108
				0.771772	0.771772						0.771772	187.101
				0.777778	0.777778						0.777778	187.094
				0.783784	0.783784						0.783784	187.087
				0.78979	0.78979						0.78979	187.08
				0.795796	0.795796						0.795796	187.074
				0.801802	0.801802						0.801802	187.067
				0.807808	0.807808						0.807808	187.06
				0.813814	0.813814						0.813814	187.053
				0.81982	0.81982						0.81982	187.046
				0.825826	0.825826						0.825826	187.039
				0.831832	0.831832						0.831832	187.032
				0.837838	0.837838						0.837838	187.025
				0.843844	0.843844						0.843844	187.018
				0.84985	0.84985						0.84985	187.012
				0.855856	0.855856						0.855856	187.005
				0.861862	0.861862						0.861862	186.998
				0.867868	0.867868						0.867868	186.991
				0.873874	0.873874						0.873874	186.984
				0.87988	0.87988						0.87988	186.977
				0.885886	0.885886						0.885886	186.97
				0.891892	0.891892						0.891892	186.963
				0.897898	0.897898						0.897898	186.956
				0.903904	0.903904						0.903904	186.95
				0.90991	0.90991						0.90991	186.943
				0.915916	0.915916						0.915916	186.936
				0.921922	0.921922						0.921922	186.929
				0.927928	0.927928						0.927928	186.922
				0.933934	0.933934						0.933934	186.915
				0.93994	0.93994						0.93994	186.908
				0.945946	0.945946						0.945946	186.901
				0.951952	0.951952						0.951952	186.894
				0.957958	0.957958						0.957958	186.888
				0.963964	0.963964						0.963964	186.881
				0.96997	0.96997						0.96997	186.874
				0.975976	0.975976						0.975976	186.867
				0.981982	0.981982						0.981982	186.86
				0.987988	0.987988						0.987988	186.853
				0.993994	0.993994						0.993994	186.846
				1	1						1	186.839
				1.00601	1.00601						1.00601	186.832
				1.01201	1.01201						1.01201	186.826
				1.01802	1.01802						1.01802	186.819
				1.02402	1.02402						1.02402	186.812
				1.03003	1.03003						1.03003	186.805
				1.03604	1.03604						1.03604	186.798
				1.04204	1.04204						1.04204	186.791
				1.04805	1.04805						1.04805	186.784
				1.05405	1.05405						1.05405	186.777
				1.06006	1.06006						1.06006	186.77
				1.06607	1.06607						1.06607	186.764
				1.07207	1.07207						1.07207	186.757
				1.07808	1.07808						1.07808	186.75
				1.08408	1.08408						1.08408	186.743
				1.09009	1.09009						1.09009	186.736
				1.0961	1.0961						1.0961	186.729
				1.1021	1.1021						1.1021	186.722
				1.10811	1.10811						1.10811	186.715
				1.11411	1.11411						1.11411	186.708
				1.12012	1.12012						1.12012	186.702
				1.12613	1.12613						1.12613	186.695
				1.13213	1.13213						1.13213	186.688
				1.13814	1.13814						1.13814	186.681
				1.14414	1.14414						1.14414	186.674
				1.15015	1.15015						1.15015	186.667
				1.15616	1.15616						1.15616	186.66
				1.16216	1.16216						1.16216	186.653
				1.16817	1.16817						1.16817	186.646
				1.17417	1.17417						1.17417	186.64
				1.18018	1.18018						1.18018	186.633
				1.18619	1.18619						1.18619	186.626
				1.19219	1.19219						1.19219	186.619
				1.1982	1.1982						1.1982	186.612
				1.2042	1.2042						1.2042	186.605
				1.21021	1.21021						1.21021	186.598
				1.21622	1.21622						1.21622	186.591
				1.22222	1.22222						1.22222	186.584
				1.22823	1.22823						1.22823	186.578
				1.23423	1.23423						1.23423	186.571
				1.24024	1.24024						1.24024	186.564
				1.24625	1.24625						1.24625	186.557
				1.25225	1.25225						1.25225	186.55
				1.25826	1.25826						1.25826	186.543
				1.26426	1.26426						1.26426	186.536
				1.27027	1.27027						1.27027	186.529
				1.27628	1.27628						1.27628	186.522
				1.28228	1.28228						1.28228	186.516
				1.28829	1.28829						1.28829	186.509
				1.29429	1.29429						1.29429	186.502
				1.3003	1.3003						1.3003	186.495
				1.30631	1.30631						1.30631	186.488
				1.31231	1.31231						1.31231	186.481
				1.31832	1.31832						1.31832	186.474
				1.32432	1.32432						1.32432	186.467
				1.33033	1.33033						1.33033	186.46
				1.33634	1.33634						1.33634	186.453
				1.34234	1.34234						1.34234	186.447
				1.34835	1.34835						1.34835	186.44
				1.35435	1.35435						1.35435	186.433
				1.36036	1.36036						1.36036	186.426
				1.36637	1.36637						1.36637	186.419
				1.37237	1.37237						1.37237	186.412
				1.37838	1.37838						1.37838	186.405
				1.38438	1.38438						1.38438	186.398
				1.39039	1.39039						1.39039	186.392
				1.3964	1.3964						1.3964	186.385
				1.4024	1.4024						1.4024	186.378
				1.40841	1.40841						1.40841	186.371
				1.41441	1.41441						1.41441	186.364
				1.42042	1.42042						1.42042	186.357
				1.42643	1.42643						1.42643	186.35
				1.43243	1.43243						1.43243	186.343
				1.43844	1.43844						1.43844	186.336
				1.44444	1.44444						1.44444	186.329
				1.45045	1.45045						1.45045	186.323
				1.45646	1.45646						1.45646	186.316
				1.46246	1.46246						1.46246	186.309
				1.46847	1.46847						1.46847	186.302
				1.47447	1.47447						1.47447	186.295
				1.48048	1.48048						1.48048	186.288
				1.48649	1.48649						1.48649	186.281
				1.49249	1.49249						1.49249	186.274
				1.4985	1.4985						1.4985	186.268
				1.5045	1.5045						1.5045	186.261
				1.51051	1.51051						1.51051	186.254
				1.51652	1.51652						1.51652	186.247
				1.52252	1.52252						1.52252	186.24
				1.52853	1.52853						1.52853	186.233
				1.53453	1.53453						1.53453	186.226
				1.54054	1.54054						1.54054	186.219
				1.54655	1.54655						1.54655	186.212
				1.55255	1.55255						1.55255	186.206
				1.55856	1.55856						1.55856	186.199
				1.56456	1.56456						1.56456	186.192
				1.57057	1.57057						1.57057	186.185
				1.57658	1.57658						1.57658	186.178
				1.58258	1.58258						1.58258	186.171
				1.58859	1.58859						1.58859	186.164
				1.59459	1.59459						1.59459	186.157
				1.6006	1.6006						1.6006	186.15
				1.60661	1.60661						1.60661	186.143
				1.61261	1.61261						1.61261	186.137
				1.61862	1.61862						1.61862	186.13
				1.62462	1.62462						1.62462	186.123
				1.63063	1.63063						1.63063	186.116
				1.63664	1.63664						1.63664	186.109
				1.64264	1.64264						1.64264	186.102
				1.64865	1.64865						1.64865	186.095
				1.65465	1.65465						1.65465	186.088
				1.66066	1.66066						1.66066	186.082
				1.66667	1.66667						1.66667	186.075
				1.67267	1.67267						1.67267	186.068
				1.67868	1.67868						1.67868	186.061
				1.68468	1.68468						1.68468	186.054
				1.69069	1.69069						1.69069	186.047
				1.6967	1.6967						1.6967	186.04
				1.7027	1.7027						1.7027	186.033
				1.70871	1.70871						1.70871	186.026
				1.71471	1.71471						1.71471	186.019
				1.72072	1.72072						1.72072	186.013
				1.72673	1.72673						1.72673	186.006
				1.73273	1.73273						1.73273	185.999
				1.73874	1.73874						1.73874	185.992
				1.74474	1.74474						1.74474	185.985
				1.75075	1.75075						1.75075	185.978
				1.75676	1.75676						1.75676	185.971
				1.76276	1.76276						1.76276	185.964
				1.76877	1.76877						1.76877	185.957
				1.77477	1.77477						1.77477	185.951
				1.78078	1.78078						1.78078	185.944
				1.78679	1.78679						1.78679	185.937
				1.79279	1.79279						1.79279	185.93
				1.7988	1.7988						1.7988	185.923
				1.8048	1.8048						1.8048	185.916
				1.81081	1.81081						1.81081	185.909
				1.81682	1.81682						1.81682	185.902
				1.82282	1.82282						1.82282	185.895
				1.82883	1.82883						1.82883	185.889
				1.83483	1.83483						1.83483	185.882
				1.84084	1.84084						1.84084	185.875
				1.84685	1.84685						1.84685	185.868
				1.85285	1.85285						1.85285	185.861
				1.85886	1.85886						1.85886	185.854
				1.86486	1.86486						1.86486	185.847
				1.87087	1.87087						1.87087	185.84
				1.87688	1.87688						1.87688	185.833
				1.88288	1.88288						1.88288	185.827
				1.88889	1.88889						1.88889	185.82
				1.89489	1.89489						1.89489	185.813
				1.9009	1.9009						1.9009	185.806
				1.90691	1.90691						1.90691	185.799
				1.91291	1.91291						1.91291	185.792
				1.91892	1.91892						1.91892	185.785
				1.92492	1.92492						1.92492	185.778
				1.93093	1.93093						1.93093	185.771
				1.93694	1.93694						1.93694	185.765
				1.94294	1.94294						1.94294	185.758
				1.94895	1.94895						1.94895	185.751
				1.95495	1.95495						1.95495	185.744
				1.96096	1.96096						1.96096	185.737
				1.96697	1.96697						1.96697	185.73
				1.97297	1.97297						1.97297	185.723
				1.97898	1.97898						1.97898	185.716
				1.98498	1.98498						1.98498	185.709
				1.99099	1.99099						1.99099	185.703
				1.997	1.997						1.997	185.696
				2.003	2.003						2.003	185.689
				2.00901	2.00901						2.00901	185.682
				2.01502	2.01502						2.01502	185.675
				2.02102	2.02102						2.02102	185.668
				2.02703	2.02703						2.02703	185.661
				2.03303	2.03303						2.03303	185.654
				2.03904	2.03904						2.03904	185.647
				2.04505	2.04505						2.04505	185.641
				2.05105	2.05105						2.05105	185.634
				2.05706	2.05706						2.05706	185.627
				2.06306	2.06306						2.06306	185.62
				2.06907	2.06907						2.06907	185.613
				2.07508	2.07508						2.07508	185.606
				2.08108	2.08108						2.08108	185.599
				2.08709	2.08709						2.08709	185.592
				2.09309	2.09309						2.09309	185.585
				2.0991	2.0991						2.0991	185.579
				2.10511	2.10511						2.10511	185.572
				2.11111	2.11111						2.11111	185.565
				2.11712	2.11712						2.11712	185.558
				2.12312	2.12312						2.12312	185.551
				2.12913	2.12913						2.12913	185.544
				2.13514	2.13514						2.13514	185.537
				2.14114	2.14114						2.14114	185.53
				2.14715	2.14715						2.14715	185.523
				2.15315	2.15315						2.15315	185.517
				2.15916	2.15916						2.15916	185.51
				2.16517	2.16517						2.16517	185.503
				2.17117	2.17117						2.17117	185.496
				2.17718	2.17718						2.17718	185.489
				2.18318	2.18318						2.18318	185.482
				2.18919	2.18919						2.18919	185.475
				2.1952	2.1952						2.1952	185.468
				2.2012	2.2012						2.2012	185.461
				2.20721	2.20721						2.20721	185.455
				2.21321	2.21321						2.21321	185.448
				2.21922	2.21922						2.21922	185.441
				2.22523	2.22523						2.22523	185.434
				2.23123	2.23123						2.23123	185.427
				2.23724	2.23724						2.23724	185.42
				2.24324	2.24324						2.24324	185.413
				2.24925	2.24925						2.24925	185.406
				2.25526	2.25526						2.25526	185.399
				2.26126	2.26126						2.26126	185.393
				2.26727	2.26727						2.26727	185.386
				2.27327	2.27327						2.27327	185.379
				2.27928	2.27928						2.27928	185.372
				2.28529	2.28529						2.28529	185.365
				2.29129	2.29129						2.29129	185.358
				2.2973	2.2973						2.2973	185.351
				2.3033	2.3033						2.3033	185.344
				2.30931	2.30931						2.30931	185.337
				2.31532	2.31532						2.31532	185.331
				2.32132	2.32132						2.32132	185.324
				2.32733	2.32733						2.32733	185.317
				2.33333	2.33333						2.33333	185.31
				2.33934	2.33934						2.33934	185.303
				2.34535	2.34535						2.34535	185.296
				2.35135	2.35135						2.35135	185.289
				2.35736	2.35736						2.35736	185.282
				2.36336	2.36336						2.36336	185.275
				2.36937	2.36937						2.36937	185.269
				2.37538	2.37538						2.37538	185.262
				2.38138	2.38138						2.38138	185.255
				2.38739	2.38739						2.38739	185.248
				2.39339	2.39339						2.39339	185.241
				2.3994	2.3994						2.3994	185.234
				2.40541	2.40541						2.40541	185.227
				2.41141	2.41141						2.41141	185.22
				2.41742	2.41742						2.41742	185.213
				2.42342	2.42342						2.42342	185.207
				2.42943	2.42943						2.42943	185.2
				2.43544	2.43544						2.43544	185.193
				2.44144	2.44144						2.44144	185.186
				2.44745	2.44745						2.44745	185.179
				2.45345	2.45345						2.45345	185.172
				2.45946	2.45946						2.45946	185.165
				2.46547	2.46547						2.46547	185.158
				2.47147	2.47147						2.47147	185.151
				2.47748	2.47748						2.47748	185.145
				2.48348	2.48348						2.48348	185.138
				2.48949	2.48949						2.48949	185.131
				2.4955	2.4955						2.4955	185.124
				2.5015	2.5015						2.5015	185.117
				2.50751	2.50751						2.50751	185.11
				2.51351	2.51351						2.51351	185.103
				2.51952	2.51952						2.51952	185.096
				2.52553	2.52553						2.52553	185.089
				2.53153	2.53153						2.53153	185.083
				2.53754	2.53754						2.53754	185.076
				2.54354	2.54354						2.54354	185.069
				2.54955	2.54955						2.54955	185.062
				2.55556	2.55556						2.55556	185.055
				2.56156	2.56156						2.56156	185.048
				2.56757	2.56757						2.56757	185.041
				2.57357	2.57357						2.57357	185.034
				2.57958	2.57958						2.57958	185.027
				2.58559	2.58559						2.58559	185.021
				2.59159	2.59159						2.59159	185.014
				2.5976	2.5976						2.5976	185.007
				2.6036	2.6036						2.6036	185
				2.60961	2.60961						2.60961	184.993
				2.61562	2.61562						2.61562	184.986
				2.62162	2.62162						2.62162	184.979
				2.62763	2.62763						2.62763	184.972
				2.63363	2.63363						2.63363	184.965
				2.63964	2.63964						2.63964	184.959
				2.64565	2.64565						2.64565	184.952
				2.65165	2.65165						2.65165	184.945
				2.65766	2.65766						2.65766	184.938
				2.66366	2.66366						2.66366	184.931
				2.66967	2.66967						2.66967	184.924
				2.67568	2.67568						2.67568	184.917
				2.68168	2.68168						2.68168	184.91
				2.68769	2.68769						2.68769	184.903
				2.69369	2.69369						2.69369	184.897
				2.6997	2.6997						2.6997	184.89
				2.70571	2.70571						2.70571	184.883
				2.71171	2.71171						2.71171	184.876
				2.71772	2.71772						2.71772	184.869
				2.72372	2.72372						2.72372	184.862
				2.72973	2.72973						2.72973	184.855
				2.73574	2.73574						2.73574	184.848
				2.74174	2.74174						2.74174	184.841
				2.74775	2.74775						2.74775	184.835
				2.75375	2.75375						2.75375	184.828
				2.75976	2.75976						2.75976	184.821
				2.76577	2.76577						2.76577	184.814
				2.77177	2.77177						2.77177	184.807
				2.77778	2.77778						2.77778	184.8
				2.78378	2.78378						2.78378	184.793
				2.78979	2.78979						2.78979	184.786
				2.7958	2.7958						2.7958	184.779
				2.8018	2.8018						2.8018	184.773
				2.80781	2.80781						2.80781	184.766
				2.81381	2.81381						2.81381	184.759
				2.81982	2.81982						2.81982	184.752
				2.82583	2.82583						2.82583	184.745
				2.83183	2.83183						2.83183	184.738
				2.83784	2.83784						2.83784	184.731
				2.84384	2.84384						2.84384	184.724
				2.84985	2.84985						2.84985	184.717
				2.85586	2.85586						2.85586	184.711
				2.86186	2.86186						2.86186	184.704
				2.86787	2.86787						2.86787	184.697
				2.87387	2.87387						2.87387	184.69
				2.87988	2.87988						2.87988	184.683
				2.88589	2.88589						2.88589	184.676
				2.89189	2.89189						2.89189	184.669
				2.8979	2.8979						2.8979	184.662
				2.9039	2.9039						2.9039	184.655
				2.90991	2.90991						2.90991	184.649
				2.91592	2.91592						2.91592	184.642
				2.92192	2.92192						2.92192	184.635
				2.92793	2.92793						2.92793	184.628
				2.93393	2.93393						2.93393	184.621
				2.93994	2.93994						2.93994	184.614
				2.94595	2.94595						2.94595	184.607
				2.95195	2.95195						2.95195	184.6
				2.95796	2.95796						2.95796	184.593
				2.96396	2.96396						2.96396	184.587
				2.96997	2.96997						2.96997	184.58
				2.97598	2.97598						2.97598	184.573
				2.98198	2.98198						2.98198	184.566
				2.98799	2.98799						2.98799	184.559
				2.99399	2.99399						2.99399	184.552
				3	3						3	184.545

## Sheet: Fig.S5e
	mean response time (ms)	errorbar
saline	186.499	11.0758
OT	187.685	11.0259
