# Supplementary material for: Multi-dimensional social relationships shape social attention in monkeys
Source: eLife. 2025 Mar 7;14:RP104460. doi: 10.7554/eLife.104460 (PMC11888598; doi:10.7554/eLife.104460)
Supplement: Figure 5—source data 2. [file elife-104460-fig5-data2.zip]

Archive with 1 entries (1 files):
- Figure 5Source Data 2.mat
